# Supplementary material for: 2-(3,4-Dimethyl-5,5-dioxo-2H,4H-pyrazolo[4,3-c][1,2]benzothia­zin-2-yl)-N′-(2-thienylmethyl­idene)acetohydrazide
Source: Acta Crystallogr Sect E Struct Rep Online. 2010 May 8;66(Pt 6):o1265–6. doi: 10.1107/S1600536810015084 (PMC2979531; doi:10.1107/S1600536810015084)
Supplement: Supplementary file 1 [file e-66-o1265-sup1.cif]

##############################################################################
###                                                                        ###
###        Electronic paper (Acta Crystallographica Section E)             ###
###                                                                        ###
##############################################################################
#                                                                            #
# This CIF contains the data in a paper accepted for publication in Acta     #
# Crystallographica Section E. It conforms to the requirements of Notes      #
# for Authors for Section E, and has been peer reviewed under the auspices   #
# of the IUCr Commission on Journals.                                        #
#                                                                            #
# Full details of the Crystallographic Information File format               #
# are given in the paper "The Crystallographic Information File (CIF):       #
# a New Standard Archive File for Crystallography" by S. R. Hall, F. H.      #
# Allen and I. D. Brown [Acta Cryst. (1991), A47, 655-685].                  #
#                                                                            #
# The current version of the core CIF dictionary is obtainable from          #
# ftp://ftp.iucr.org/pub/cif_core.dic. The current version number is 2.4.    #
#                                                                            #
# Software is freely available for graphical display of the structure(s) in  #
# this CIF.  For information consult the CIF home page http://www.iucr.org/  #
# cif/home.html                                                              #
#                                                                            #
# This file may be used for bona fide research purposes within the           #
# scientific community so long as proper attribution is given to the journal # 
# article from which it was obtained.                                        #
#                                                                            #
##############################################################################
                                             
data_global
_audit_creation_method     SHELXL-97
_journal_date_recd_electronic     2010-04-20
_journal_date_accepted     2010-04-24
_journal_name_full     'Acta Crystallographica, Section E'
_journal_year     2010
_journal_volume     66
_journal_issue      6
_journal_page_first     o1265
_journal_page_last     o1266
_journal_paper_category     QO
_journal_coeditor_code     JH2146
_publ_contact_author
;
    'Siddiqui, Hamid latif'
    Institute of Chemistry
    University of the Punjab
    Lahore
    Pakistan
;
_publ_contact_author_email     ' drhamidlatif@yahoo.com '
_publ_contact_author_fax     ' 0092+42-923 1269 '
_publ_contact_author_phone     ' 0092-42-923 0463 '
_publ_section_title
;\
2-(3,4-Dimethyl-5,5-dioxo-2<i>H</i>,4<i>H</i>-pyrazolo[4,3-<i>c</i>][1,2]\
benzothiazin-2-yl)-<i>N</i>'-(2-thienylmethylidene)acetohydrazide
;
loop_
    _publ_author_name
    _publ_author_address
    'Ahmad, Matloob'
;
Applied Chemistry Research Centre
PCSIR Laboratories Complex
Lahore 54600
Pakistan
;
    'Siddiqui, Hamid Latif'
;
Institute of Chemistry
University of the Punjab
Lahore 54590
Pakistan
;
    'Khan, Altaf Hussain'
;
Institute of Chemistry
University of the Punjab
Lahore 54590
Pakistan
;
    'Parvez, Masood'
;
Department of Chemistry
The University of Calgary
2500 University Drive NW
Calgary
Alberta
Canada T2N 1N4
;
data_I
_chemical_name_systematic
;
2-(3,4-Dimethyl-5,5-dioxo-2<i>H</i>,4<i>H</i>-
pyrazolo[4,3-<i>c</i>][1,2]benzothiazin-2-yl)-<i>N</i>'-(2-
thienylmethylidene)acetohydrazide
;
_chemical_name_common     ?
_chemical_formula_moiety     'C18 H17 N5 O3 S2'
_chemical_formula_sum     'C18 H17 N5 O3 S2'
_chemical_formula_iupac     'C18 H17 N5 O3 S2'
_chemical_formula_weight     415.49
_chemical_melting_point     ?
_symmetry_cell_setting     'Orthorhombic'
_symmetry_space_group_name_H-M     'P c a 21'
_symmetry_space_group_name_Hall     'P 2c -2ac'
loop_
    _symmetry_equiv_pos_as_xyz
    'x, y, z'
    '-x, -y, z+1/2'
    '-x+1/2, y, z+1/2'
    'x+1/2, -y, z'
_cell_length_a     18.5474(2)
_cell_length_b     11.6670(5)
_cell_length_c     8.4783(7)
_cell_angle_alpha     90.00
_cell_angle_beta     90.00
_cell_angle_gamma     90.00
_cell_volume     1834.64(17)
_cell_formula_units_Z     4
_cell_measurement_reflns_used     2348
_cell_measurement_theta_min     1.0
_cell_measurement_theta_max     27.5
_cell_measurement_temperature     173(2)
_exptl_crystal_description     'needle'
_exptl_crystal_colour     'colorless'
_exptl_crystal_size_max     0.28
_exptl_crystal_size_mid     0.06
_exptl_crystal_size_min     0.04
_exptl_crystal_density_diffrn     1.504
_exptl_crystal_density_meas     ?
_exptl_crystal_density_method     'not measured'
_exptl_crystal_F_000     864
_exptl_absorpt_coefficient_mu     0.322
_exptl_absorpt_correction_type     'Multi-scan'
_exptl_absorpt_process_details     '(SORTAV; Blessing, 1997)'
_exptl_absorpt_correction_T_min     0.915
_exptl_absorpt_correction_T_max     0.987
_exptl_special_details
;
;
_diffrn_ambient_temperature     173(2)
_diffrn_radiation_type     MoK\a
_diffrn_radiation_wavelength     0.71073
_diffrn_radiation_source     'fine-focus sealed tube'
_diffrn_radiation_monochromator     graphite
_diffrn_measurement_device_type     'Nonius KappaCCD'
_diffrn_measurement_method     ' \w and \f '
_diffrn_detector_area_resol_mean     ?
_diffrn_reflns_number     3078
_diffrn_reflns_av_R_equivalents     0.028
_diffrn_reflns_av_sigmaI/netI     0.028
_diffrn_reflns_theta_min     2.06
_diffrn_reflns_theta_max     25.0
_diffrn_reflns_theta_full     25.00
_diffrn_measured_fraction_theta_max     0.998
_diffrn_measured_fraction_theta_full     0.998
_diffrn_reflns_limit_h_min     -22
_diffrn_reflns_limit_h_max     21
_diffrn_reflns_limit_k_min     -13
_diffrn_reflns_limit_k_max     13
_diffrn_reflns_limit_l_min     -10
_diffrn_reflns_limit_l_max     10
_diffrn_standards_number     0
_diffrn_standards_interval_count     0
_diffrn_standards_interval_time     0
_diffrn_standards_decay_%     ?
_refine_special_details
;
Refinement of <i>F</i>^2^ against ALL reflections. The weighted <i>R</i>-factor
wR and goodness of fit <i>S</i> are based on <i>F</i>^2^, conventional
<i>R</i>-factors <i>R</i> are based on <i>F</i>, with <i>F</i> set to zero for
negative <i>F</i>^2^. The threshold expression of <i>F</i>^2^ >
\s(<i>F</i>^2^) is used only for calculating <i>R</i>-factors(gt) etc. and is
not relevant to the choice of reflections for refinement. <i>R</i>-factors
based on <i>F</i>^2^ are statistically about twice as large as those based on
<i>F</i>, and <i>R</i>- factors based on ALL data will be even larger.
;
_reflns_number_total     1725
_reflns_number_gt     1623
_reflns_threshold_expression     I>2\s(I)
_refine_ls_structure_factor_coef     Fsqd
_refine_ls_matrix_type     full
_refine_ls_R_factor_all     0.041
_refine_ls_R_factor_gt     0.036
_refine_ls_wR_factor_gt     0.083
_refine_ls_wR_factor_ref     0.087
_refine_ls_goodness_of_fit_ref     1.09
_refine_ls_restrained_S_all     1.09
_refine_ls_number_reflns     1725
_refine_ls_number_parameters     255
_refine_ls_number_restraints     1
_refine_ls_hydrogen_treatment     constr
_refine_ls_weighting_scheme     calc
_refine_ls_weighting_details
         'calc w=1/[\s^2^(Fo^2^)+(0.0336P)^2^+1.3682P] where P=(Fo^2^+2Fc^2^)/3'
_atom_sites_solution_hydrogens     difmap
_atom_sites_solution_primary     direct
_atom_sites_solution_secondary     difmap
_refine_ls_shift/su_max     0.001
_refine_ls_shift/su_mean     0.000
_refine_diff_density_max     0.209
_refine_diff_density_min     -0.200
_refine_ls_extinction_method     none
_refine_ls_extinction_coef     ?
_refine_ls_abs_structure_details     ?
_refine_ls_abs_structure_Flack     ?
loop_
    _atom_type_symbol
    _atom_type_description
    _atom_type_scat_dispersion_real
    _atom_type_scat_dispersion_imag
    _atom_type_scat_source
    'C' 'C' 0.0033 0.0016
                         'International Tables Vol C Tables 4.2.6.8 and 6.1.1.4'
    'H' 'H' 0.0000 0.0000
                         'International Tables Vol C Tables 4.2.6.8 and 6.1.1.4'
    'N' 'N' 0.0061 0.0033
                         'International Tables Vol C Tables 4.2.6.8 and 6.1.1.4'
    'O' 'O' 0.0106 0.0060
                         'International Tables Vol C Tables 4.2.6.8 and 6.1.1.4'
    'S' 'S' 0.1246 0.1234
                         'International Tables Vol C Tables 4.2.6.8 and 6.1.1.4'
_computing_data_collection     'COLLECT (Hooft, 1998)'
_computing_cell_refinement     'DENZO (Otwinowski & Minor, 1997)'
_computing_data_reduction     'SCALEPACK (Otwinowski & Minor, 1997)'
_computing_structure_solution     'SHELXS97 (Sheldrick, 2008)'
_computing_structure_refinement     'SHELXL97 (Sheldrick, 2008)'
_computing_molecular_graphics     'ORTEP-3 for Windows (Farrugia, 1997)'
_computing_publication_material     'SHELXL97 (Sheldrick, 2008)'
loop_
    _atom_site_type_symbol
    _atom_site_label
    _atom_site_fract_x
    _atom_site_fract_y
    _atom_site_fract_z
    _atom_site_U_iso_or_equiv
    _atom_site_adp_type
    _atom_site_calc_flag
    _atom_site_refinement_flags
    _atom_site_occupancy
    _atom_site_disorder_assembly
    _atom_site_disorder_group
    S S1 1.12931(5) 0.06283(9) 0.20843(14) 0.0366(3) Uani d . 1 . .
    S S2 0.61859(6) 0.54119(10) -0.03840(15) 0.0429(3) Uani d . 1 . .
    O O1 1.11825(16) 0.1277(3) 0.0679(4) 0.0451(8) Uani d . 1 . .
    O O2 1.18427(15) -0.0233(3) 0.2123(5) 0.0547(9) Uani d . 1 . .
    O O3 0.82031(14) 0.2742(3) 0.1289(3) 0.0375(7) Uani d . 1 . .
    N N1 1.05269(16) 0.0005(3) 0.2551(4) 0.0344(8) Uani d . 1 . .
    N N2 0.95284(16) 0.2366(3) 0.4250(4) 0.0277(7) Uani d . 1 . .
    N N3 0.90015(15) 0.1669(3) 0.3686(4) 0.0270(7) Uani d . 1 . .
    N N4 0.73543(15) 0.3288(3) 0.3100(4) 0.0312(7) Uani d . 1 . .
    H H4N 0.7209 0.3250 0.4087 0.037 Uiso calc R 1 . .
    N N5 0.69763(15) 0.3935(3) 0.2017(4) 0.0316(7) Uani d . 1 . .
    C C1 1.1446(2) 0.1638(3) 0.3617(5) 0.0297(9) Uani d . 1 . .
    C C2 1.2143(2) 0.1880(4) 0.4090(5) 0.0420(11) Uani d . 1 . .
    H H2 1.2537 0.1451 0.3681 0.050 Uiso calc R 1 . .
    C C3 1.2262(2) 0.2749(4) 0.5164(6) 0.0469(12) Uani d . 1 . .
    H H3 1.2738 0.2905 0.5514 0.056 Uiso calc R 1 . .
    C C4 1.1699(3) 0.3386(4) 0.5728(6) 0.0464(11) Uani d . 1 . .
    H H4 1.1791 0.4012 0.6416 0.056 Uiso calc R 1 . .
    C C5 1.0993(2) 0.3125(3) 0.5303(5) 0.0338(9) Uani d . 1 . .
    H H5 1.0603 0.3557 0.5724 0.041 Uiso calc R 1 . .
    C C6 1.08596(19) 0.2230(3) 0.4259(5) 0.0262(8) Uani d . 1 . .
    C C7 1.01335(19) 0.1826(3) 0.3855(5) 0.0241(8) Uani d . 1 . .
    C C8 0.99971(19) 0.0813(3) 0.3046(5) 0.0274(8) Uani d . 1 . .
    C C9 0.92568(19) 0.0723(3) 0.2924(5) 0.0286(8) Uani d . 1 . .
    C C10 1.0535(2) -0.1124(3) 0.3329(6) 0.0417(10) Uani d . 1 . .
    H H10A 1.0039 -0.1374 0.3526 0.050 Uiso calc R 1 . .
    H H10B 1.0795 -0.1067 0.4332 0.050 Uiso calc R 1 . .
    H H10C 1.0777 -0.1681 0.2645 0.050 Uiso calc R 1 . .
    C C11 0.8794(2) -0.0162(4) 0.2176(6) 0.0392(10) Uani d . 1 . .
    H H11A 0.8362 0.0202 0.1737 0.047 Uiso calc R 1 . .
    H H11B 0.8651 -0.0730 0.2969 0.047 Uiso calc R 1 . .
    H H11C 0.9062 -0.0542 0.1329 0.047 Uiso calc R 1 . .
    C C12 0.8253(2) 0.1981(3) 0.3944(5) 0.0317(9) Uani d . 1 . .
    H H12A 0.8214 0.2405 0.4952 0.038 Uiso calc R 1 . .
    H H12B 0.7961 0.1275 0.4036 0.038 Uiso calc R 1 . .
    C C13 0.79532(19) 0.2713(3) 0.2631(5) 0.0289(8) Uani d . 1 . .
    C C14 0.6402(2) 0.4406(3) 0.2547(5) 0.0339(9) Uani d . 1 . .
    H H14 0.6268 0.4295 0.3618 0.041 Uiso calc R 1 . .
    C C15 0.5956(2) 0.5102(4) 0.1539(5) 0.0363(10) Uani d . 1 . .
    C C16 0.5327(2) 0.5660(3) 0.1956(6) 0.0383(9) Uani d . 1 . .
    H H16 0.5112 0.5597 0.2968 0.046 Uiso calc R 1 . .
    C C17 0.5039(3) 0.6333(4) 0.0727(6) 0.0430(11) Uani d . 1 . .
    H H17 0.4608 0.6771 0.0813 0.052 Uiso calc R 1 . .
    C C18 0.5445(3) 0.6279(4) -0.0572(6) 0.0487(12) Uani d . 1 . .
    H H18 0.5333 0.6683 -0.1513 0.058 Uiso calc R 1 . .
loop_
    _atom_site_aniso_label
    _atom_site_aniso_U_11
    _atom_site_aniso_U_22
    _atom_site_aniso_U_33
    _atom_site_aniso_U_12
    _atom_site_aniso_U_13
    _atom_site_aniso_U_23
    S1 0.0265(4) 0.0410(5) 0.0423(6) 0.0017(4) 0.0109(5) -0.0047(6)
    S2 0.0460(6) 0.0429(6) 0.0398(6) 0.0039(5) 0.0011(6) 0.0019(5)
    O1 0.0430(17) 0.058(2) 0.0343(16) -0.0118(15) 0.0114(15) -0.0049(16)
    O2 0.0324(14) 0.0526(18) 0.079(3) 0.0093(13) 0.0159(19) -0.014(2)
    O3 0.0276(14) 0.0575(19) 0.0273(16) 0.0057(13) 0.0015(13) 0.0031(14)
    N1 0.0298(16) 0.0280(16) 0.045(2) 0.0026(13) 0.0101(16) -0.0056(16)
    N2 0.0242(15) 0.0309(16) 0.0280(18) 0.0007(13) -0.0002(14) -0.0015(14)
    N3 0.0185(14) 0.0359(18) 0.0265(17) 0.0010(13) 0.0034(13) 0.0011(15)
    N4 0.0256(16) 0.0452(18) 0.0229(16) 0.0053(14) 0.0010(14) 0.0038(16)
    N5 0.0274(14) 0.0374(17) 0.0299(16) 0.0013(13) -0.0050(16) 0.0003(17)
    C1 0.0237(18) 0.032(2) 0.033(2) -0.0018(16) 0.0024(17) 0.0068(18)
    C2 0.031(2) 0.051(3) 0.045(3) 0.0018(19) 0.004(2) 0.011(2)
    C3 0.032(2) 0.064(3) 0.045(3) -0.010(2) -0.010(2) 0.008(3)
    C4 0.051(3) 0.049(3) 0.039(2) -0.012(2) -0.011(2) -0.002(2)
    C5 0.033(2) 0.034(2) 0.034(2) -0.0001(17) -0.0053(19) -0.0015(19)
    C6 0.0256(17) 0.0259(17) 0.027(2) -0.0033(15) -0.0010(16) 0.0076(16)
    C7 0.0228(17) 0.0236(17) 0.0259(19) 0.0010(14) 0.0008(15) -0.0002(16)
    C8 0.0234(17) 0.0306(19) 0.028(2) 0.0011(14) 0.0084(17) 0.0001(17)
    C9 0.0262(18) 0.033(2) 0.026(2) -0.0047(16) 0.0031(17) 0.0005(17)
    C10 0.049(2) 0.029(2) 0.047(3) -0.0031(19) 0.006(2) -0.001(2)
    C11 0.035(2) 0.048(2) 0.034(2) -0.0156(18) 0.001(2) -0.008(2)
    C12 0.0240(18) 0.046(2) 0.0252(19) 0.0005(17) 0.0027(16) 0.0000(19)
    C13 0.0200(17) 0.038(2) 0.029(2) -0.0025(16) -0.0028(17) -0.0026(17)
    C14 0.0309(19) 0.037(2) 0.034(2) 0.0050(17) 0.0031(18) -0.0022(18)
    C15 0.031(2) 0.033(2) 0.045(3) 0.0012(17) -0.0037(19) -0.0070(19)
    C16 0.0341(19) 0.038(2) 0.043(2) 0.0047(17) -0.003(2) -0.005(2)
    C17 0.046(2) 0.037(2) 0.046(3) 0.0079(19) -0.011(2) -0.006(2)
    C18 0.062(3) 0.038(2) 0.046(3) 0.016(2) -0.012(3) 0.003(2)
_geom_special_details
;
All esds (except the esd in the dihedral angle between two l.s. planes) are
estimated using the full covariance matrix. The cell esds are taken into
account individually in the estimation of esds in distances, angles and
torsion angles; correlations between esds in cell parameters are only used
when they are defined by crystal symmetry. An approximate (isotropic)
treatment of cell esds is used for estimating esds involving l.s. planes.
;
loop_
    _geom_bond_atom_site_label_1
    _geom_bond_atom_site_label_2
    _geom_bond_site_symmetry_2
    _geom_bond_distance
    _geom_bond_publ_flag
    S1 O1 . 1.426(4) ?
    S1 O2 . 1.432(3) ?
    S1 N1 . 1.645(3) ?
    S1 C1 . 1.777(4) ?
    S2 C18 . 1.714(4) ?
    S2 C15 . 1.724(5) ?
    O3 C13 . 1.229(5) ?
    N1 C8 . 1.425(5) ?
    N1 C10 . 1.472(5) ?
    N2 C7 . 1.329(5) ?
    N2 N3 . 1.358(4) ?
    N3 C9 . 1.364(5) ?
    N3 C12 . 1.451(5) ?
    N4 C13 . 1.358(5) ?
    N4 N5 . 1.380(4) ?
    N4 H4N . 0.8800 ?
    N5 C14 . 1.280(5) ?
    C1 C2 . 1.384(6) ?
    C1 C6 . 1.398(5) ?
    C2 C3 . 1.380(6) ?
    C2 H2 . 0.9500 ?
    C3 C4 . 1.367(6) ?
    C3 H3 . 0.9500 ?
    C4 C5 . 1.394(6) ?
    C4 H4 . 0.9500 ?
    C5 C6 . 1.391(5) ?
    C5 H5 . 0.9500 ?
    C6 C7 . 1.467(5) ?
    C7 C8 . 1.390(5) ?
    C8 C9 . 1.381(5) ?
    C9 C11 . 1.485(5) ?
    C10 H10A . 0.9800 ?
    C10 H10B . 0.9800 ?
    C10 H10C . 0.9800 ?
    C11 H11A . 0.9800 ?
    C11 H11B . 0.9800 ?
    C11 H11C . 0.9800 ?
    C12 C13 . 1.509(6) ?
    C12 H12A . 0.9900 ?
    C12 H12B . 0.9900 ?
    C14 C15 . 1.441(6) ?
    C14 H14 . 0.9500 ?
    C15 C16 . 1.381(5) ?
    C16 C17 . 1.410(6) ?
    C16 H16 . 0.9500 ?
    C17 C18 . 1.336(7) ?
    C17 H17 . 0.9500 ?
    C18 H18 . 0.9500 ?
loop_
    _geom_angle_atom_site_label_1
    _geom_angle_atom_site_label_2
    _geom_angle_atom_site_label_3
    _geom_angle_site_symmetry_1
    _geom_angle_site_symmetry_3
    _geom_angle
    _geom_angle_publ_flag
    O1 S1 O2 . . 119.6(2) ?
    O1 S1 N1 . . 108.15(18) ?
    O2 S1 N1 . . 107.40(18) ?
    O1 S1 C1 . . 106.36(18) ?
    O2 S1 C1 . . 109.6(2) ?
    N1 S1 C1 . . 104.78(18) ?
    C18 S2 C15 . . 90.7(2) ?
    C8 N1 C10 . . 117.9(3) ?
    C8 N1 S1 . . 111.9(2) ?
    C10 N1 S1 . . 119.6(3) ?
    C7 N2 N3 . . 103.6(3) ?
    N2 N3 C9 . . 113.7(3) ?
    N2 N3 C12 . . 119.0(3) ?
    C9 N3 C12 . . 127.4(3) ?
    C13 N4 N5 . . 119.4(3) ?
    C13 N4 H4N . . 120.3 ?
    N5 N4 H4N . . 120.3 ?
    C14 N5 N4 . . 115.1(4) ?
    C2 C1 C6 . . 120.9(4) ?
    C2 C1 S1 . . 119.7(3) ?
    C6 C1 S1 . . 119.2(3) ?
    C3 C2 C1 . . 119.3(4) ?
    C3 C2 H2 . . 120.3 ?
    C1 C2 H2 . . 120.3 ?
    C4 C3 C2 . . 120.6(4) ?
    C4 C3 H3 . . 119.7 ?
    C2 C3 H3 . . 119.7 ?
    C3 C4 C5 . . 120.5(4) ?
    C3 C4 H4 . . 119.7 ?
    C5 C4 H4 . . 119.7 ?
    C6 C5 C4 . . 119.7(4) ?
    C6 C5 H5 . . 120.1 ?
    C4 C5 H5 . . 120.1 ?
    C5 C6 C1 . . 118.7(3) ?
    C5 C6 C7 . . 123.5(3) ?
    C1 C6 C7 . . 117.7(3) ?
    N2 C7 C8 . . 111.9(3) ?
    N2 C7 C6 . . 124.4(3) ?
    C8 C7 C6 . . 123.7(3) ?
    C9 C8 C7 . . 106.4(3) ?
    C9 C8 N1 . . 127.8(3) ?
    C7 C8 N1 . . 125.6(3) ?
    N3 C9 C8 . . 104.4(3) ?
    N3 C9 C11 . . 124.3(3) ?
    C8 C9 C11 . . 131.3(4) ?
    N1 C10 H10A . . 109.5 ?
    N1 C10 H10B . . 109.5 ?
    H10A C10 H10B . . 109.5 ?
    N1 C10 H10C . . 109.5 ?
    H10A C10 H10C . . 109.5 ?
    H10B C10 H10C . . 109.5 ?
    C9 C11 H11A . . 109.5 ?
    C9 C11 H11B . . 109.5 ?
    H11A C11 H11B . . 109.5 ?
    C9 C11 H11C . . 109.5 ?
    H11A C11 H11C . . 109.5 ?
    H11B C11 H11C . . 109.5 ?
    N3 C12 C13 . . 112.5(3) ?
    N3 C12 H12A . . 109.1 ?
    C13 C12 H12A . . 109.1 ?
    N3 C12 H12B . . 109.1 ?
    C13 C12 H12B . . 109.1 ?
    H12A C12 H12B . . 107.8 ?
    O3 C13 N4 . . 124.5(4) ?
    O3 C13 C12 . . 124.0(4) ?
    N4 C13 C12 . . 111.4(3) ?
    N5 C14 C15 . . 120.8(4) ?
    N5 C14 H14 . . 119.6 ?
    C15 C14 H14 . . 119.6 ?
    C16 C15 C14 . . 126.8(4) ?
    C16 C15 S2 . . 110.6(3) ?
    C14 C15 S2 . . 122.5(3) ?
    C15 C16 C17 . . 113.2(4) ?
    C15 C16 H16 . . 123.4 ?
    C17 C16 H16 . . 123.4 ?
    C18 C17 C16 . . 111.6(4) ?
    C18 C17 H17 . . 124.2 ?
    C16 C17 H17 . . 124.2 ?
    C17 C18 S2 . . 113.8(4) ?
    C17 C18 H18 . . 123.1 ?
    S2 C18 H18 . . 123.1 ?
loop_
    _geom_torsion_atom_site_label_1
    _geom_torsion_atom_site_label_2
    _geom_torsion_atom_site_label_3
    _geom_torsion_atom_site_label_4
    _geom_torsion_site_symmetry_1
    _geom_torsion_site_symmetry_2
    _geom_torsion_site_symmetry_3
    _geom_torsion_site_symmetry_4
    _geom_torsion
    _geom_torsion_publ_flag
    O1 S1 N1 C8 . . . . -68.6(3) ?
    O2 S1 N1 C8 . . . . 161.0(3) ?
    C1 S1 N1 C8 . . . . 44.5(3) ?
    O1 S1 N1 C10 . . . . 147.4(3) ?
    O2 S1 N1 C10 . . . . 17.0(4) ?
    C1 S1 N1 C10 . . . . -99.4(3) ?
    C7 N2 N3 C9 . . . . -1.2(4) ?
    C7 N2 N3 C12 . . . . 178.5(3) ?
    C13 N4 N5 C14 . . . . 177.0(3) ?
    O1 S1 C1 C2 . . . . -98.9(3) ?
    O2 S1 C1 C2 . . . . 31.7(4) ?
    N1 S1 C1 C2 . . . . 146.7(3) ?
    O1 S1 C1 C6 . . . . 77.1(3) ?
    O2 S1 C1 C6 . . . . -152.2(3) ?
    N1 S1 C1 C6 . . . . -37.3(3) ?
    C6 C1 C2 C3 . . . . -2.7(6) ?
    S1 C1 C2 C3 . . . . 173.3(3) ?
    C1 C2 C3 C4 . . . . -1.6(6) ?
    C2 C3 C4 C5 . . . . 3.9(7) ?
    C3 C4 C5 C6 . . . . -1.9(7) ?
    C4 C5 C6 C1 . . . . -2.3(6) ?
    C4 C5 C6 C7 . . . . 174.3(4) ?
    C2 C1 C6 C5 . . . . 4.6(6) ?
    S1 C1 C6 C5 . . . . -171.5(3) ?
    C2 C1 C6 C7 . . . . -172.2(4) ?
    S1 C1 C6 C7 . . . . 11.8(5) ?
    N3 N2 C7 C8 . . . . 0.5(4) ?
    N3 N2 C7 C6 . . . . -177.9(3) ?
    C5 C6 C7 N2 . . . . 10.2(6) ?
    C1 C6 C7 N2 . . . . -173.2(4) ?
    C5 C6 C7 C8 . . . . -168.0(4) ?
    C1 C6 C7 C8 . . . . 8.6(5) ?
    N2 C7 C8 C9 . . . . 0.3(5) ?
    C6 C7 C8 C9 . . . . 178.8(3) ?
    N2 C7 C8 N1 . . . . -175.7(4) ?
    C6 C7 C8 N1 . . . . 2.7(6) ?
    C10 N1 C8 C9 . . . . -63.6(6) ?
    S1 N1 C8 C9 . . . . 151.8(4) ?
    C10 N1 C8 C7 . . . . 111.6(4) ?
    S1 N1 C8 C7 . . . . -33.0(5) ?
    N2 N3 C9 C8 . . . . 1.4(4) ?
    C12 N3 C9 C8 . . . . -178.2(3) ?
    N2 N3 C9 C11 . . . . -178.9(4) ?
    C12 N3 C9 C11 . . . . 1.4(6) ?
    C7 C8 C9 N3 . . . . -1.0(4) ?
    N1 C8 C9 N3 . . . . 174.9(4) ?
    C7 C8 C9 C11 . . . . 179.3(4) ?
    N1 C8 C9 C11 . . . . -4.7(7) ?
    N2 N3 C12 C13 . . . . 90.1(4) ?
    C9 N3 C12 C13 . . . . -90.3(5) ?
    N5 N4 C13 O3 . . . . 1.8(6) ?
    N5 N4 C13 C12 . . . . -175.2(3) ?
    N3 C12 C13 O3 . . . . 22.4(6) ?
    N3 C12 C13 N4 . . . . -160.5(3) ?
    N4 N5 C14 C15 . . . . -179.9(3) ?
    N5 C14 C15 C16 . . . . -179.7(4) ?
    N5 C14 C15 S2 . . . . -3.7(6) ?
    C18 S2 C15 C16 . . . . 0.3(3) ?
    C18 S2 C15 C14 . . . . -176.3(4) ?
    C14 C15 C16 C17 . . . . 176.3(4) ?
    S2 C15 C16 C17 . . . . -0.1(5) ?
    C15 C16 C17 C18 . . . . -0.2(6) ?
    C16 C17 C18 S2 . . . . 0.5(6) ?
    C15 S2 C18 C17 . . . . -0.5(4) ?
loop_
    _geom_hbond_atom_site_label_D
    _geom_hbond_atom_site_label_H
    _geom_hbond_atom_site_label_A
    _geom_hbond_site_symmetry_A
    _geom_hbond_distance_DH
    _geom_hbond_distance_HA
    _geom_hbond_distance_DA
    _geom_hbond_angle_DHA
    N4 H4N O3 3_655 0.88 2.10 2.964(4) 165.9
    C12 H12A N5 3_655 0.99 2.52 3.488(5) 164.1
    C11 H11B O1 2_755 0.98 2.40 3.243(6) 143.1
