# Supplementary material for: 2-(3,4-Dimethyl-5,5-dioxo-2H,4H-pyrazolo[4,3-c][1,2]benzothia­zin-2-yl)-N′-(2-thienylmethyl­idene)acetohydrazide
Source: Acta Crystallogr Sect E Struct Rep Online. 2010 May 8;66(Pt 6):o1265–6. doi: 10.1107/S1600536810015084 (PMC2979531; doi:10.1107/S1600536810015084)
Supplement: Supplementary file 2 [file e-66-o1265-Isup2.hkl]

#
# h,k,l, Fc-squared, Fo-squared, sigma(Fo-squared) and status flag
#
data_I
_shelx_title ' Compound X'
_shelx_refln_list_code          4
_shelx_F_calc_maximum      161.47
_exptl_crystal_F_000       864.00
_reflns_d_resolution_high  0.8409
 
loop_
 _symmetry_equiv_pos_as_xyz
 'x, y, z'
 '-x, -y, z+1/2'
 '-x+1/2, y, z+1/2'
 'x+1/2, -y, z'
 
_cell_length_a    18.5474
_cell_length_b    11.6670
_cell_length_c     8.4783
_cell_angle_alpha  90.000
_cell_angle_beta   90.000
_cell_angle_gamma  90.000
 
_shelx_F_squared_multiplier     1.000
 
loop_
 _refln_index_h
 _refln_index_k
 _refln_index_l
 _refln_F_squared_calc
 _refln_F_squared_meas
 _refln_F_squared_sigma
 _refln_observed_status
   4   0   0    11987.11    11520.48    252.98 o
   6   0   0      174.62      183.04      6.39 o
   8   0   0     1548.07     1383.25     35.05 o
  10   0   0     1683.23     1785.82     43.83 o
  12   0   0     2643.99     2541.58     61.77 o
  14   0   0      272.07      303.36     18.05 o
  16   0   0     1676.04     1643.39     63.05 o
  18   0   0      123.12      107.55     13.67 o
  20   0   0       70.60      111.99     15.44 o
  22   0   0      536.81      518.39     24.66 o
   1   1   0        2.76        3.28      1.11 o
   3   1   0     4253.46     4100.76     90.55 o
   4   1   0     1606.11     1660.61     26.89 o
   5   1   0      611.79      588.16     11.44 o
   6   1   0       33.52       33.33      2.17 o
   7   1   0     4988.72     5307.42     85.82 o
   8   1   0       89.29       74.44      3.28 o
   9   1   0     3155.79     3149.25     52.88 o
  10   1   0      236.72      236.87      6.55 o
  11   1   0      773.10      708.04     15.05 o
  12   1   0       13.79       17.78      2.78 o
  13   1   0       94.08      101.27      5.67 o
  14   1   0      544.17      566.67     17.94 o
  15   1   0      645.59      622.99     20.00 o
  16   1   0      928.91      832.25     24.50 o
  17   1   0       17.57       20.50      6.61 o
  18   1   0        0.21       14.39      6.05 o
  19   1   0      144.08      140.54      7.28 o
  20   1   0       90.58       60.11      8.39 o
  21   1   0       26.80       21.11      5.61 o
  22   1   0      138.47      168.04      9.17 o
   0   2   0      584.71      486.67     17.66 o
   1   2   0     1807.60     1819.88     40.22 o
   2   2   0     6274.84     6045.74    109.93 o
   3   2   0     6410.80     6122.96     95.88 o
   4   2   0    14534.87    13484.96    186.09 o
   5   2   0     4981.64     4785.20     78.27 o
   6   2   0       21.83       26.66      2.17 o
   7   2   0     2151.43     2431.15     34.89 o
   8   2   0     4348.63     4219.31     67.38 o
   9   2   0     1655.23     1740.33     31.44 o
  10   2   0       74.45       64.99      3.78 o
  11   2   0      387.48      363.58      9.00 o
  12   2   0     2283.91     2088.52     38.77 o
  13   2   0     1439.22     1479.52     29.00 o
  14   2   0        2.65       -1.11      3.33 o
  15   2   0      158.65      153.10      7.00 o
  16   2   0     1842.41     1862.37     40.66 o
  17   2   0     1029.06     1091.89     26.50 o
  18   2   0       43.81       52.33      5.11 o
  19   2   0       18.26       10.55      3.83 o
  20   2   0      151.48      177.32      8.78 o
  21   2   0       14.75        6.72      3.89 o
   0   3   0      129.62      136.65      8.83 o
   1   3   0     2673.99     2565.42     43.00 o
   2   3   0     2356.34     2428.82     39.50 o
   3   3   0     4151.18     3859.90     55.66 o
   4   3   0     4570.81     4642.82     61.05 o
   5   3   0     3402.35     3516.49     50.33 o
   6   3   0      617.78      615.94     10.55 o
   7   3   0        6.42        1.11      1.72 o
   8   3   0     2275.30     2461.43     37.44 o
   9   3   0     3632.98     3544.49     53.33 o
  10   3   0      581.35      683.21     13.55 o
  11   3   0     1923.61     1765.99     27.72 o
  12   3   0        5.52        0.56      2.22 o
  13   3   0      212.08      206.04      7.44 o
  14   3   0        4.22        0.56      2.83 o
  15   3   0     2038.45     2202.06     46.44 o
  16   3   0      470.22      421.40     13.55 o
  17   3   0       16.44       24.94      4.50 o
  18   3   0        0.34       -3.94      2.78 o
  19   3   0      153.83      166.21      8.50 o
  20   3   0       28.20       36.11      5.11 o
  21   3   0      148.05      167.43      9.17 o
   0   4   0      539.30      570.06     22.50 o
   1   4   0       49.23       55.49      3.17 o
   2   4   0     1187.67     1221.71     21.44 o
   3   4   0      695.81      627.72     11.83 o
   4   4   0     1167.38     1139.11     17.50 o
   5   4   0     3404.96     3583.87     59.27 o
   6   4   0      272.00      304.19      6.55 o
   7   4   0      419.63      453.96      8.05 o
   8   4   0     1101.91     1293.60     20.33 o
   9   4   0      118.18      104.66      3.39 o
  10   4   0       21.97       24.94      2.11 o
  11   4   0       14.77        3.94      1.67 o
  12   4   0      142.77      132.82      4.89 o
  13   4   0      224.27      210.09      7.50 o
  14   4   0      384.65      395.68     11.28 o
  15   4   0       85.43       78.10      5.39 o
  16   4   0        0.95       -2.78      2.78 o
  17   4   0        0.16       -3.33      2.22 o
  18   4   0        7.24       -5.00      3.89 o
  19   4   0       47.41       59.05      5.44 o
  20   4   0       91.84       78.94      6.28 o
  21   4   0       79.69       99.38      9.89 o
   0   5   0       33.28       32.27      4.00 o
   1   5   0       72.76       52.72      3.44 o
   2   5   0      184.99      194.70      5.94 o
   3   5   0     1024.07      930.13     15.83 o
   4   5   0      755.85      770.87     13.11 o
   5   5   0       11.25        6.11      1.61 o
   6   5   0     1256.46     1286.82     23.66 o
   7   5   0     8298.87     8272.47    132.93 o
   8   5   0     1535.54     1656.78     30.72 o
   9   5   0      757.69      661.21     14.55 o
  10   5   0       35.14       33.33      2.17 o
  11   5   0     1086.28     1081.01     21.72 o
  12   5   0       19.02       11.67      2.28 o
  13   5   0       75.36       68.44      4.28 o
  14   5   0       14.12       12.83      2.72 o
  15   5   0      180.64      189.48      7.78 o
  16   5   0       25.23        7.22      5.56 o
  17   5   0       25.03       26.16      3.83 o
  18   5   0       42.16       34.44      4.44 o
  19   5   0       95.38      132.82     10.89 o
  20   5   0       56.39       68.83      9.39 o
   0   6   0       82.49      111.99      6.50 o
   1   6   0      139.69      136.65      5.50 o
   2   6   0      120.63      154.87      5.28 o
   3   6   0       17.92       13.89      3.33 o
   4   6   0       11.65       44.50      2.83 o
   5   6   0      123.54      124.27      4.22 o
   6   6   0      309.89      320.86      6.78 o
   7   6   0      334.48      383.63     11.05 o
   8   6   0       14.05       24.94      3.28 o
   9   6   0      158.12      146.76      7.44 o
  10   6   0      108.45      102.71      7.17 o
  11   6   0      242.00      201.31      7.33 o
  12   6   0      566.21      553.28     14.39 o
  13   6   0      327.61      330.19      9.44 o
  14   6   0      429.73      447.96     12.94 o
  15   6   0      405.39      416.63     13.44 o
  16   6   0      330.59      331.91     10.33 o
  17   6   0      119.47       79.77      8.83 o
  18   6   0      235.02      220.48     13.28 o
  19   6   0       34.70       41.11      7.28 o
   0   7   0        3.60        1.11      3.89 o
   1   7   0     1179.04     1163.11     22.50 o
   2   7   0      786.79      829.53     17.66 o
   3   7   0     1449.84     1459.63     28.83 o
   4   7   0       10.46       16.61      1.72 o
   5   7   0      137.48      126.38      4.22 o
   6   7   0        4.73        5.56      1.67 o
   7   7   0        0.49        8.83      1.11 o
   8   7   0      161.51      193.37      9.83 o
   9   7   0       57.32       36.11      5.67 o
  10   7   0        2.07        2.22      3.83 o
  11   7   0     1126.65     1079.45     32.50 o
  12   7   0      439.02      380.85     15.67 o
  13   7   0      389.95      391.96     15.89 o
  14   7   0      266.27      296.86     13.83 o
  15   7   0       75.97       69.60      7.89 o
  16   7   0       63.76       72.38      8.83 o
  17   7   0       28.39       23.33      6.61 o
  18   7   0        5.95       -1.67      7.28 o
  19   7   0       24.32       43.22      8.39 o
   0   8   0      726.54      714.37     29.00 o
   1   8   0      719.23      780.03     22.39 o
   2   8   0       99.75       84.05      7.33 o
   3   8   0      213.17      195.31      9.89 o
   4   8   0      970.33      917.24     21.44 o
   5   8   0      725.87      706.82     17.55 o
   6   8   0       69.62       78.94      3.78 o
   7   8   0        9.74       10.55      1.67 o
   8   8   0     2372.54     2230.89     57.88 o
   9   8   0      838.94      790.59     23.83 o
  10   8   0       12.04       12.83      5.56 o
  11   8   0      517.00      545.56     29.72 o
  12   8   0        0.83        8.28      6.11 o
  13   8   0      168.62      156.04     10.00 o
  14   8   0      141.97      133.38      9.28 o
  15   8   0       78.74       68.44      9.33 o
  16   8   0        2.09       -1.11      5.06 o
  17   8   0       17.05       11.67      6.61 o
  18   8   0       71.88       96.60     10.67 o
   0   9   0        0.37       -8.25      5.50 o
   1   9   0       35.91       50.66      6.05 o
   2   9   0      328.08      338.86     19.11 o
   3   9   0      302.56      296.86     18.66 o
   4   9   0        2.86       -2.50      1.67 o
   5   9   0       49.84       53.38      3.78 o
   6   9   0      209.67      219.09      7.00 o
   7   9   0      453.85      424.35     10.67 o
   8   9   0       34.30       38.44      6.72 o
   9   9   0        0.82       -2.78      6.17 o
  10   9   0      509.00      487.73     18.72 o
  11   9   0        6.29       23.78     11.72 o
  12   9   0        4.93       13.89      7.72 o
  13   9   0        6.50       -7.22      5.56 o
  14   9   0      224.33      265.25     13.83 o
  15   9   0       52.54       61.22      8.50 o
  16   9   0        2.32       18.39      6.05 o
   0  10   0      296.46      331.91     21.50 o
   1  10   0      165.58      193.37     10.50 o
   2  10   0        0.08       -9.17      6.11 o
   3  10   0        0.05       -3.28      2.72 o
   4  10   0      788.55      809.25     18.78 o
   5  10   0        3.97       -0.56      2.22 o
   6  10   0       10.00       10.00      2.22 o
   7  10   0        0.97        7.22      5.56 o
   8  10   0      914.26      886.14     40.72 o
   9  10   0     1113.34     1155.11     36.83 o
  10  10   0      121.25      103.66      9.61 o
  11  10   0        7.95       18.39      5.67 o
  12  10   0      199.41      225.42     12.72 o
  13  10   0      327.80      348.47     16.72 o
  14  10   0        0.06        1.11      6.72 o
  15  10   0       22.66       27.89      7.22 o
   0  11   0      673.66      733.37     37.00 o
   1  11   0       44.07       52.33      8.17 o
   2  11   0       48.13       55.49      8.44 o
   3  11   0       68.05       46.72      7.72 o
   4  11   0       73.97       46.72      9.00 o
   5  11   0      283.20      210.81     12.33 o
   6  11   0      310.97      301.75     15.55 o
   7  11   0      492.15      540.06     21.89 o
   8  11   0       57.92       75.66      8.22 o
   9  11   0       78.48       50.66      6.72 o
  10  11   0       15.91       12.17      6.11 o
  11  11   0        6.83       20.05      7.83 o
  12  11   0       37.52       42.61      7.05 o
  13  11   0       55.26       67.27     14.33 o
   0  12   0        2.42       -9.39      7.22 o
   1  12   0      196.41      172.98     11.78 o
   2  12   0       13.55       24.50      9.55 o
   3  12   0      173.26      173.59     12.44 o
   4  12   0      110.46       85.38      8.72 o
   5  12   0      488.28      518.39     21.44 o
   6  12   0        2.56       -3.28      6.05 o
   7  12   0      143.80      181.09     11.44 o
   8  12   0       25.62       20.05      6.78 o
   9  12   0       14.60        1.67      5.56 o
  10  12   0       29.54       22.66      7.83 o
  11  12   0        0.01        3.94      5.61 o
   0  13   0      247.31      224.70     19.78 o
   1  13   0       89.15      107.55      9.78 o
   2  13   0      176.60      179.87     12.67 o
   3  13   0       38.69       36.11      7.05 o
   4  13   0      262.34      286.36     15.94 o
   5  13   0       17.25       32.77      8.39 o
   6  13   0       81.92       94.27     10.05 o
   7  13   0       15.93       35.55      7.89 o
   2   0   1     9473.51     8923.63    195.93 o
   4   0   1     3393.99     3519.27     50.33 o
   6   0   1     3670.96     3569.76     59.16 o
   8   0   1      696.40      663.60     13.33 o
  10   0   1     4636.33     4652.43     77.16 o
  12   0   1     1538.65     1683.78     30.94 o
  14   0   1     2747.27     2769.90     54.61 o
  16   0   1      805.98      789.31     19.89 o
  18   0   1      184.17      158.43      9.50 o
  20   0   1      502.63      502.40     16.89 o
   1   1   1     8038.90     8264.79    137.15 o
   2   1   1     1634.42     1547.44     22.71 o
   3   1   1     1238.02     1163.29     27.33 o
   4   1   1     1746.60     1693.48     17.83 o
   5   1   1      253.13      256.54      5.67 o
   6   1   1       38.24       18.54      1.30 o
   7   1   1     2021.42     2109.24     24.35 o
   8   1   1     1173.99     1245.65     19.14 o
   9   1   1      202.00      217.67      4.42 o
  10   1   1      791.08      785.94     10.55 o
  11   1   1      518.60      547.65      8.16 o
  12   1   1      139.39      148.60      4.33 o
  13   1   1      439.04      470.45      8.58 o
  14   1   1     1530.71     1498.16     26.41 o
  15   1   1      350.99      386.86     19.33 o
  16   1   1       35.49       36.73      4.33 o
  17   1   1      302.90      309.11      9.08 o
  18   1   1      301.28      281.73      8.76 o
  19   1   1       91.53       67.14     24.25 o
  20   1   1       48.03       66.86      7.78 o
  21   1   1       47.41       37.73      5.56 o
   1   2   1    10217.27    10197.53    111.06 o
   2   2   1    17681.15    17457.87    189.39 o
   3   2   1     8567.41     8459.32    225.20 o
   4   2   1     1258.97     1306.34     14.45 o
   5   2   1     1393.83     1441.19     30.44 o
   6   2   1     2187.31     2223.23     48.86 o
   7   2   1      702.09      744.23      9.50 o
   8   2   1     2494.55     2625.94     71.35 o
   9   2   1     1855.27     1850.33     46.72 o
  10   2   1      807.37      820.89     38.64 o
  11   2   1      299.16      288.75      5.18 o
  12   2   1      473.28      491.84      9.53 o
  13   2   1      104.13      124.83     10.05 o
  14   2   1      926.91      941.24     51.61 o
  15   2   1      410.94      456.45     13.04 o
  16   2   1       30.40       22.93      3.86 o
  17   2   1       15.90       11.38      3.22 o
  18   2   1      223.58      220.67     17.36 o
  19   2   1      124.31      142.63     25.30 o
  20   2   1      196.15      222.92     12.64 o
  21   2   1       40.41       36.62     12.75 o
   1   3   1    10093.03    10098.18    104.26 o
   2   3   1     6647.90     6740.61     72.27 o
   3   3   1     3245.62     3380.50     34.23 o
   4   3   1      391.92      381.76      5.20 o
   5   3   1     4158.88     4282.59     66.33 o
   6   3   1     3032.17     3113.61     31.62 o
   7   3   1     2463.20     2458.35     64.27 o
   8   3   1     1139.04     1212.84     14.49 o
   9   3   1     2217.74     2309.71     38.55 o
  10   3   1       37.65       41.45      3.06 o
  11   3   1     1371.70     1364.53     17.12 o
  12   3   1      617.59      610.04     38.33 o
  13   3   1      666.09      689.66     45.55 o
  14   3   1      202.01      187.19     16.47 o
  15   3   1      143.18      156.93      7.09 o
  16   3   1     1462.47     1430.54     70.13 o
  17   3   1      145.73      176.38      5.97 o
  18   3   1      149.54      156.63      5.42 o
  19   3   1      171.65      185.05      6.11 o
  20   3   1       76.15       64.28      4.62 o
  21   3   1       53.86       43.53      9.69 o
   1   4   1       37.65       45.97      6.11 o
   2   4   1      365.74      349.29      7.94 o
   3   4   1      859.21      713.08      8.90 o
   4   4   1     1327.02     1452.41     31.41 o
   5   4   1     2487.40     2336.64     24.62 o
   6   4   1       22.13       16.38      1.37 o
   7   4   1     1366.59     1354.53     19.94 o
   8   4   1      293.61      368.92      7.25 o
   9   4   1      470.19      480.62      8.28 o
  10   4   1      600.30      663.73     15.78 o
  11   4   1      317.29      329.20     16.36 o
  12   4   1       30.11       32.23      2.56 o
  13   4   1      236.47      235.20     21.66 o
  14   4   1      315.57      327.73     11.94 o
  15   4   1     2333.60     2395.50     51.91 o
  16   4   1       53.66       51.61      9.19 o
  17   4   1      103.25       90.71      4.28 o
  18   4   1       37.29       38.67      8.67 o
  19   4   1      145.53      147.14      5.86 o
  20   4   1       28.77       39.91     21.72 o
  21   4   1       81.19       79.79      5.54 o
   1   5   1     1005.68     1102.09     16.59 o
   2   5   1       65.40       76.67      3.50 o
   3   5   1     3726.77     3905.19     43.59 o
   4   5   1      654.98      675.54      9.71 o
   5   5   1      994.97      903.07     12.02 o
   6   5   1     4212.77     4616.31     50.62 o
   7   5   1     1248.75     1283.05     34.55 o
   8   5   1      194.30      223.04      4.22 o
   9   5   1      341.95      326.11     17.83 o
  10   5   1      861.27      875.34     13.69 o
  11   5   1      297.25      288.41     12.08 o
  12   5   1      113.73      119.33      6.67 o
  13   5   1      370.35      373.52      8.03 o
  14   5   1       22.14       25.49      7.25 o
  15   5   1      107.49       83.18      9.47 o
  16   5   1      592.24      568.37     11.12 o
  17   5   1       22.00       22.17      5.25 o
  18   5   1       39.98       38.97      3.66 o
  19   5   1      181.82      178.36      7.61 o
  20   5   1       49.83       25.66      7.78 o
   1   6   1     2263.59     2307.75     66.94 o
   2   6   1      200.72      183.07      3.98 o
   3   6   1     1730.46     1676.68     47.25 o
   4   6   1       14.16       12.08      2.19 o
   5   6   1     1459.68     1478.86     42.58 o
   6   6   1     2380.15     2616.37     30.56 o
   7   6   1      538.63      463.28      8.93 o
   8   6   1      444.85      435.35      8.24 o
   9   6   1      177.40      179.38      4.87 o
  10   6   1      731.26      727.19     26.86 o
  11   6   1      571.09      539.01      9.93 o
  12   6   1      179.60      165.65      5.60 o
  13   6   1      663.66      605.82     27.75 o
  14   6   1      237.95      258.34     21.55 o
  15   6   1      153.81      128.21      3.71 o
  16   6   1       38.42       40.78      7.17 o
  17   6   1      202.72      192.56     15.30 o
  18   6   1        8.52        7.67     13.64 o
  19   6   1       38.35       39.43      5.75 o
   1   7   1       69.11       80.29      3.12 o
   2   7   1      135.86      143.78      3.77 o
   3   7   1       83.73       80.75      2.93 o
   4   7   1      455.21      494.85     16.67 o
   5   7   1      355.82      384.08      7.34 o
   6   7   1     1319.76     1348.71     31.14 o
   7   7   1        6.29       10.56      3.36 o
   8   7   1      748.69      725.71     16.50 o
   9   7   1      149.33      125.86      5.06 o
  10   7   1      441.07      401.48     12.28 o
  11   7   1      364.53      402.60     24.16 o
  12   7   1      154.20      156.14      6.87 o
  13   7   1      102.09      110.55      4.57 o
  14   7   1       27.09       22.80     12.47 o
  15   7   1       48.57       34.38      3.33 o
  16   7   1       48.44       44.55      6.94 o
  17   7   1      168.96      222.53     19.64 o
  18   7   1       61.51       49.23      6.39 o
   1   8   1      151.12      160.30     16.97 o
   2   8   1      110.64      118.49     17.89 o
   3   8   1      200.83      175.94      7.80 o
   4   8   1      348.02      343.39     34.00 o
   5   8   1      291.09      289.92      5.38 o
   6   8   1      684.58      646.85     30.39 o
   7   8   1       64.57       57.77      5.64 o
   8   8   1      296.83      311.75     10.36 o
   9   8   1      810.39      833.92     18.20 o
  10   8   1     1625.80     1585.18     31.17 o
  11   8   1      416.71      383.13     11.10 o
  12   8   1      137.13      126.31      7.24 o
  13   8   1       59.13       85.23     16.64 o
  14   8   1       97.91       94.60     13.83 o
  15   8   1       59.03       40.17      4.78 o
  16   8   1      142.96      153.54      9.38 o
  17   8   1       24.04       23.63     10.61 o
   1   9   1     1071.69     1059.23     21.13 o
   2   9   1       28.88       34.34      7.75 o
   3   9   1       27.86       31.61      7.25 o
   4   9   1      338.98      323.04      7.71 o
   5   9   1       57.04       57.95     12.78 o
   6   9   1     1059.42     1132.35     34.77 o
   7   9   1      154.26      158.31      6.28 o
   8   9   1      122.69      121.82     31.30 o
   9   9   1      515.22      507.41     25.69 o
  10   9   1      455.46      508.02     24.41 o
  11   9   1      133.33      121.34      6.57 o
  12   9   1       10.89       22.88      6.97 o
  13   9   1       24.31       27.37     11.36 o
  14   9   1      161.64      158.03     10.67 o
  15   9   1       39.14       39.14      7.17 o
  16   9   1       85.51       78.60      7.72 o
   1  10   1      867.11      874.15     22.68 o
   2  10   1      342.98      312.91     16.80 o
   3  10   1      428.38      449.99     28.72 o
   4  10   1      394.02      424.74     14.55 o
   5  10   1      139.18      123.58      5.94 o
   6  10   1      713.29      705.81     18.11 o
   7  10   1       87.17       79.25      5.90 o
   8  10   1      179.77      155.53     14.39 o
   9  10   1      203.52      193.40     20.00 o
  10  10   1      483.05      505.42     15.39 o
  11  10   1       54.01       67.54     18.89 o
  12  10   1       57.09       86.42      7.61 o
  13  10   1      151.31      167.40     29.27 o
  14  10   1       91.04      112.29     16.58 o
  15  10   1      161.02      148.48      8.11 o
   1  11   1      719.02      747.16     25.55 o
   2  11   1      326.76      350.78      9.74 o
   3  11   1       42.77       38.06      6.33 o
   4  11   1      153.67      169.84     12.17 o
   5  11   1       60.10       64.56      6.98 o
   6  11   1      304.11      331.10     10.61 o
   7  11   1       23.61       35.21      4.83 o
   8  11   1      259.98      249.99     14.55 o
   9  11   1       15.84       27.33      5.83 o
  10  11   1        1.00        3.80      3.69 o
  11  11   1       55.59       93.01     23.11 o
  12  11   1       69.63      111.41     25.00 o
  13  11   1      131.48      147.09      9.28 o
   1  12   1      178.57      152.99     16.50 o
   2  12   1      152.66      163.76      9.81 o
   3  12   1      126.72      155.61      9.05 o
   4  12   1       32.37       19.53      5.06 o
   5  12   1      603.56      625.78     51.55 o
   6  12   1      106.39      127.24     15.11 o
   7  12   1      132.15      153.89      8.47 o
   8  12   1       38.10       55.19      7.22 o
   9  12   1       72.67      113.34     30.25 o
  10  12   1      135.39      153.65     12.53 o
   1  13   1      200.39      221.69     23.25 o
   2  13   1       78.36       88.55      7.82 o
   3  13   1       80.20      103.31     20.16 o
   4  13   1      158.44      132.66     13.55 o
   5  13   1        3.81       17.97      7.72 o
   6  13   1        4.62        9.80      7.47 o
   7  13   1       75.76       72.42      6.24 o
   0   0   2     8584.86     8080.65    177.98 o
   2   0   2     3002.84     2974.49     41.11 o
   4   0   2     2581.72     2676.40     39.00 o
   6   0   2     3802.58     3989.83     56.55 o
   8   0   2      402.87      395.68      7.50 o
  10   0   2      781.86      772.15     13.11 o
  12   0   2      241.41      259.14      7.61 o
  14   0   2     1140.04     1161.50     22.50 o
  16   0   2      892.09      898.80     22.61 o
  18   0   2     1010.19     1139.11     28.66 o
  20   0   2      240.26      234.70     10.83 o
   0   1   2    20312.28    20232.02    281.58 o
   1   1   2     9517.32     9477.68     98.66 o
   2   1   2     3838.05     3818.69    103.30 o
   3   1   2     1384.70     1496.38     25.50 o
   4   1   2     7774.66     7449.79     71.31 o
   5   1   2      971.26      977.88     11.80 o
   6   1   2       90.40       95.13      7.58 o
   7   1   2     1358.77     1480.45     16.67 o
   8   1   2     2607.04     2384.90     26.04 o
   9   1   2      843.66      892.43     10.96 o
  10   1   2      260.84      274.44      5.47 o
  11   1   2      213.64      230.31      9.97 o
  12   1   2     2089.92     2120.99     26.08 o
  13   1   2       31.30       23.77      5.64 o
  14   1   2      128.63      110.06      3.94 o
  15   1   2      404.56      419.69     10.64 o
  16   1   2     2104.91     2180.74     28.77 o
  17   1   2      253.50      234.96      7.22 o
  18   1   2      218.44      236.74     15.19 o
  19   1   2       12.97        4.14      5.25 o
  20   1   2      564.27      625.95     41.25 o
  21   1   2       40.30       37.07      3.77 o
   0   2   2    26072.54    27476.81    320.36 o
   1   2   2     5910.44     5647.63     54.91 o
   2   2   2     1097.18     1140.10     11.10 o
   3   2   2     4760.72     4638.52     40.67 o
   4   2   2      141.80      157.72      6.78 o
   5   2   2     1679.56     1687.52     16.44 o
   6   2   2      353.01      375.80      4.82 o
   7   2   2      570.02      571.18      7.17 o
   8   2   2      346.70      375.84      5.47 o
   9   2   2      910.36      983.39     27.41 o
  10   2   2      282.42      279.56     13.05 o
  11   2   2      626.24      677.78     34.27 o
  12   2   2       59.36       71.18      3.36 o
  13   2   2      479.19      513.84     19.69 o
  14   2   2       39.15       35.69      9.17 o
  15   2   2     1105.62     1081.94     25.58 o
  16   2   2      183.46      180.03     11.03 o
  17   2   2       93.94      120.77     10.58 o
  18   2   2       94.44      104.51     10.94 o
  19   2   2       19.31       21.26      3.18 o
  20   2   2       29.54       18.48      8.94 o
  21   2   2       34.66       33.67      4.05 o
   0   3   2    21109.62    21998.90    279.64 o
   1   3   2      580.35      627.40     14.80 o
   2   3   2      967.83      951.85      9.25 o
   3   3   2     2141.44     2211.12     45.47 o
   4   3   2     2020.06     1867.38     19.42 o
   5   3   2      107.63      100.77      2.28 o
   6   3   2     2203.88     2412.67     24.40 o
   7   3   2      595.12      632.37      7.93 o
   8   3   2      160.75      124.56      3.42 o
   9   3   2      125.56      117.32      5.08 o
  10   3   2      480.20      455.49      7.73 o
  11   3   2       50.55       73.15      3.86 o
  12   3   2     1147.10     1042.63     28.22 o
  13   3   2       34.00       21.73      3.53 o
  14   3   2       60.74       65.76      5.92 o
  15   3   2      339.42      305.41     11.17 o
  16   3   2      900.86      845.97     44.30 o
  17   3   2      197.24      194.25      6.61 o
  18   3   2       48.89       35.52      3.43 o
  19   3   2       35.90       44.49      4.01 o
  20   3   2      120.81      142.33     30.55 o
  21   3   2      199.58      203.71      7.62 o
   0   4   2      477.50      514.06      8.55 o
   1   4   2     1805.40     1715.21     50.05 o
   2   4   2      241.51      247.24      4.11 o
   3   4   2     2159.50     2014.09     23.15 o
   4   4   2       91.85       90.06      7.08 o
   5   4   2     4274.26     4146.61     43.03 o
   6   4   2      338.64      371.92     17.28 o
   7   4   2     3481.67     3212.00     60.27 o
   8   4   2      266.46      239.75     14.83 o
   9   4   2     1880.07     1866.15     21.46 o
  10   4   2       11.12       18.38      2.53 o
  11   4   2     1045.84     1024.47     22.69 o
  12   4   2      205.19      194.11     13.53 o
  13   4   2     1812.21     1916.47     36.08 o
  14   4   2       47.90       58.36     15.11 o
  15   4   2      305.56      291.71     15.08 o
  16   4   2       38.92       37.30      2.89 o
  17   4   2      656.50      630.23     21.30 o
  18   4   2        6.68       14.27      8.08 o
  19   4   2      112.48      139.47     15.55 o
  20   4   2       14.19       26.32     14.50 o
   0   5   2     1888.83     1961.25     31.33 o
   1   5   2      348.07      335.45     12.11 o
   2   5   2      246.56      251.58      4.22 o
   3   5   2      293.04      328.52      4.83 o
   4   5   2     1629.27     1712.99     29.25 o
   5   5   2      464.77      471.36     19.39 o
   6   5   2        4.54        9.01      1.57 o
   7   5   2      356.41      388.61     12.05 o
   8   5   2       54.59       65.34      3.42 o
   9   5   2     1377.81     1355.31     17.76 o
  10   5   2       87.53       96.86     13.28 o
  11   5   2        1.80        4.32      6.11 o
  12   5   2      252.19      241.17     15.92 o
  13   5   2      728.96      732.27     10.86 o
  14   5   2      418.05      439.46     21.33 o
  15   5   2      193.97      172.30      6.19 o
  16   5   2      143.15      134.06      7.05 o
  17   5   2       36.35       47.93      7.94 o
  18   5   2       14.42       16.82      4.17 o
  19   5   2       57.31       43.36      7.53 o
  20   5   2       24.54       21.86      4.82 o
   0   6   2      953.46      914.41     17.11 o
   1   6   2     1564.10     1575.37     53.11 o
   2   6   2      813.86      885.64     28.19 o
   3   6   2     1239.62     1123.84     24.50 o
   4   6   2      271.30      266.87      4.61 o
   5   6   2     2263.70     2244.68     36.94 o
   6   6   2      589.59      613.63     17.53 o
   7   6   2     2588.38     2495.55     35.30 o
   8   6   2      578.73      538.26     35.94 o
   9   6   2     1051.25     1045.63     29.69 o
  10   6   2      244.01      241.34     30.30 o
  11   6   2      610.59      601.75     36.86 o
  12   6   2      143.15      140.41      8.47 o
  13   6   2      552.65      473.91     25.89 o
  14   6   2      217.63      206.11      9.89 o
  15   6   2      560.27      577.05     61.08 o
  16   6   2       32.60       34.57      3.68 o
  17   6   2       29.13       44.72      9.11 o
  18   6   2       98.25       98.96      7.36 o
  19   6   2      251.37      260.07     12.97 o
   0   7   2      230.47      244.92      8.11 o
   1   7   2      155.11      131.64      7.39 o
   2   7   2       97.78       88.84      2.97 o
   3   7   2      155.35      136.82      6.36 o
   4   7   2     1002.80      998.21     13.69 o
   5   7   2       70.24       75.38      6.83 o
   6   7   2      174.33      167.45     13.61 o
   7   7   2      204.59      180.57      8.53 o
   8   7   2     2018.12     2014.60     30.65 o
   9   7   2      396.57      396.02     25.36 o
  10   7   2       78.61       80.61      3.81 o
  11   7   2       31.90       36.60      3.06 o
  12   7   2       50.05       51.67      7.89 o
  13   7   2      456.48      448.86     12.03 o
  14   7   2      154.68      163.83     16.14 o
  15   7   2       63.28       98.52     13.11 o
  16   7   2      108.28      130.38     26.36 o
  17   7   2       52.49       71.29     14.05 o
  18   7   2        6.40       -7.27      8.58 o
   0   8   2      916.76      915.85     22.83 o
   1   8   2      245.00      251.59      6.10 o
   2   8   2      256.87      245.75      4.94 o
   3   8   2     1034.08     1034.17     48.13 o
   4   8   2       12.87       18.79      1.88 o
   5   8   2       55.60       44.51      3.94 o
   6   8   2      154.95      134.81     12.39 o
   7   8   2     1517.55     1461.89     46.86 o
   8   8   2      755.89      758.44     25.94 o
   9   8   2      228.64      224.75      7.30 o
  10   8   2      977.16      992.30     66.27 o
  11   8   2      217.69      214.59     14.50 o
  12   8   2      291.54      311.47     29.94 o
  13   8   2        4.27       -2.47     13.33 o
  14   8   2      164.09      171.42      7.63 o
  15   8   2       30.91       10.83      4.69 o
  16   8   2       31.32       24.01      4.71 o
  17   8   2       23.53       31.80      8.14 o
   0   9   2      851.50      845.92     26.05 o
   1   9   2      209.04      214.49     16.17 o
   2   9   2       61.02       50.06      7.75 o
   3   9   2       52.47       55.77      3.21 o
   4   9   2     1379.18     1287.19     43.16 o
   5   9   2      305.45      318.11      7.06 o
   6   9   2       93.67       93.06      7.75 o
   7   9   2        1.22        5.47      2.59 o
   8   9   2      129.67      144.19     12.92 o
   9   9   2      101.07       89.67      4.24 o
  10   9   2      369.58      364.07     11.45 o
  11   9   2      118.89      129.06     11.67 o
  12   9   2      104.16      116.07      7.19 o
  13   9   2        6.46       11.40      6.69 o
  14   9   2       12.93       22.45      5.80 o
  15   9   2      186.11      183.78     11.50 o
  16   9   2      206.98      229.11     16.47 o
   0  10   2      102.49       69.60      7.89 o
   1  10   2      110.49      101.35     24.16 o
   2  10   2       78.33       70.63      3.77 o
   3  10   2       12.99       11.26      2.28 o
   4  10   2      117.14      112.77      5.41 o
   5  10   2      314.82      309.88      6.96 o
   6  10   2      146.75      151.93      7.00 o
   7  10   2      307.27      333.89     12.38 o
   8  10   2       64.01       60.96      5.58 o
   9  10   2      201.98      171.91      8.05 o
  10  10   2       14.91       16.19      7.80 o
  11  10   2       73.05       60.38      6.47 o
  12  10   2       29.97       36.44      5.25 o
  13  10   2       17.92       -1.14      5.56 o
  14  10   2       53.53       46.39      5.83 o
   0  11   2      256.61      224.70     13.44 o
   1  11   2      217.25      216.88     13.28 o
   2  11   2       89.81       90.73      4.20 o
   3  11   2       82.03       93.41     10.17 o
   4  11   2      128.63      163.88     12.30 o
   5  11   2       25.86       40.96     13.67 o
   6  11   2        1.48       -0.88      3.72 o
   7  11   2        9.80       11.12      9.92 o
   8  11   2      359.59      383.16     12.39 o
   9  11   2       50.12       53.56      9.47 o
  10  11   2       85.67       86.05      7.28 o
  11  11   2      219.54      198.67     13.37 o
  12  11   2       62.57       90.39      8.15 o
   0  12   2      602.88      590.50     22.89 o
   1  12   2      123.34       90.86     10.05 o
   2  12   2       80.42       71.44      6.48 o
   3  12   2        9.20       31.78      6.67 o
   4  12   2       82.27      114.30     12.08 o
   5  12   2       90.94      110.43     25.08 o
   6  12   2       48.91       45.78     10.47 o
   7  12   2       19.25       43.13      6.30 o
   8  12   2      177.23      169.32     19.69 o
   9  12   2      152.18      162.88      8.65 o
  10  12   2       14.62        3.33      6.33 o
   0  13   2       84.82       66.49     10.00 o
   1  13   2       14.47        4.93      4.89 o
   2  13   2       31.93       53.86      8.08 o
   3  13   2       30.09       54.18      6.55 o
   4  13   2      104.69       96.39     23.33 o
   5  13   2       58.04       62.87     27.55 o
   6  13   2       50.83       51.77      5.26 o
   2   0   3     9191.07     9003.95    116.32 o
   4   0   3      197.42      234.70      4.33 o
   6   0   3      218.70      286.36      6.39 o
   8   0   3     3542.91     3909.84     58.94 o
  10   0   3      238.13      216.98      6.22 o
  12   0   3      233.60      227.53      6.39 o
  14   0   3     1093.63     1150.28     24.00 o
  16   0   3     1411.42     1486.80     29.11 o
  18   0   3      191.90      203.31      9.39 o
  20   0   3      552.19      567.78     19.11 o
   1   1   3     2191.13     2412.02     20.02 o
   2   1   3     2834.72     2630.88     23.22 o
   3   1   3      158.83      177.32      1.95 o
   4   1   3      334.79      337.30      4.33 o
   5   1   3      300.38      312.90      4.12 o
   6   1   3     2310.28     2133.33     57.88 o
   7   1   3      400.34      472.71     14.36 o
   8   1   3       77.51       74.92      4.50 o
   9   1   3       82.95       89.35      2.35 o
  10   1   3      762.45      712.55     13.19 o
  11   1   3      541.27      545.90      9.24 o
  12   1   3       55.99       59.24      9.22 o
  13   1   3       14.03       12.80      2.78 o
  14   1   3      337.52      323.79      6.73 o
  15   1   3      281.54      265.89     22.55 o
  16   1   3       34.44       36.68      2.83 o
  17   1   3      141.63      173.86     24.16 o
  18   1   3      680.26      691.40     13.56 o
  19   1   3      154.65      143.67     19.53 o
  20   1   3       95.85      113.52      5.49 o
   1   2   3     1537.39     1673.86     14.80 o
   2   2   3     1436.44     1421.56     13.15 o
   3   2   3      628.75      689.16      6.85 o
   4   2   3      370.91      360.02      4.70 o
   5   2   3      319.44      341.43      4.93 o
   6   2   3      818.30      831.62     12.94 o
   7   2   3      237.69      244.37      6.97 o
   8   2   3      637.66      705.35      7.81 o
   9   2   3       57.69       72.38      2.28 o
  10   2   3     1534.52     1554.82     19.72 o
  11   2   3      583.96      577.69     24.36 o
  12   2   3       18.18       18.66      1.94 o
  13   2   3     1118.10     1127.27     15.65 o
  14   2   3      462.32      453.95      7.80 o
  15   2   3     1267.09     1300.57     30.61 o
  16   2   3      778.39      765.17     25.41 o
  17   2   3       11.80       10.02      2.94 o
  18   2   3       62.21       68.54     15.33 o
  19   2   3      163.85      138.43      5.69 o
  20   2   3      185.16      166.19     17.11 o
   1   3   3     3688.52     3749.31     31.58 o
   2   3   3     1757.82     1901.39     41.11 o
   3   3   3      512.30      556.40     10.03 o
   4   3   3      148.36      163.48      3.31 o
   5   3   3      837.96      843.87      8.72 o
   6   3   3     1303.46     1255.40     13.54 o
   7   3   3      342.76      297.79     11.39 o
   8   3   3      181.69      188.03      5.19 o
   9   3   3      332.02      360.16      9.00 o
  10   3   3      271.12      273.72      8.25 o
  11   3   3      924.46      923.22     12.04 o
  12   3   3       50.36       42.70      2.60 o
  13   3   3       28.61       29.81      2.54 o
  14   3   3      466.34      443.53     11.39 o
  15   3   3       17.70       24.07      5.56 o
  16   3   3      110.33      116.67      5.83 o
  17   3   3      251.06      224.52     10.94 o
  18   3   3       47.33       45.16      6.92 o
  19   3   3      174.13      163.49      6.40 o
  20   3   3       64.36       64.41      4.81 o
   1   4   3     4079.35     4164.72     72.99 o
   2   4   3      474.33      488.85      6.75 o
   3   4   3     4698.92     4766.07     44.82 o
   4   4   3      242.11      282.14      3.60 o
   5   4   3      633.39      621.99      7.02 o
   6   4   3      270.60      235.28     11.67 o
   7   4   3      288.26      282.99     10.72 o
   8   4   3      386.41      434.24      6.59 o
   9   4   3     1126.75     1074.44     13.17 o
  10   4   3       43.55       44.50      1.92 o
  11   4   3      379.02      371.75      9.08 o
  12   4   3      177.88      161.73      4.17 o
  13   4   3      594.80      595.37      8.83 o
  14   4   3      380.70      368.91      6.71 o
  15   4   3      262.81      267.45      7.72 o
  16   4   3      208.09      255.48     27.97 o
  17   4   3      376.08      379.69      9.39 o
  18   4   3      145.64      137.68     17.11 o
  19   4   3       57.69       59.27      4.44 o
  20   4   3       26.76       38.52      4.29 o
   1   5   3      959.19      937.69     22.47 o
   2   5   3       62.56       64.62      1.89 o
   3   5   3      224.09      212.45      8.97 o
   4   5   3      480.13      499.84     11.08 o
   5   5   3      330.77      300.20      4.29 o
   6   5   3     1362.56     1405.48     31.75 o
   7   5   3      744.33      720.94     17.69 o
   8   5   3      127.61      131.59      2.99 o
   9   5   3     3048.56     3136.77     43.52 o
  10   5   3      476.46      469.50     25.97 o
  11   5   3      247.62      243.60      4.77 o
  12   5   3       75.41       65.10      2.19 o
  13   5   3       30.22       36.85      1.90 o
  14   5   3      265.66      244.17      5.72 o
  15   5   3      381.99      392.81     11.17 o
  16   5   3      187.23      153.96      9.33 o
  17   5   3      183.31      221.58     23.22 o
  18   5   3       62.32       49.02      3.85 o
  19   5   3       38.10       46.72      3.87 o
   1   6   3      334.64      382.25     17.08 o
   2   6   3       83.25       69.23      3.36 o
   3   6   3      191.73      161.88     10.47 o
   4   6   3      153.64      161.41     15.11 o
   5   6   3     1886.14     1903.57     22.51 o
   6   6   3      230.64      231.11      4.56 o
   7   6   3      989.07     1043.55     26.64 o
   8   6   3      410.88      439.74     12.89 o
   9   6   3      735.98      690.84     22.16 o
  10   6   3     1890.86     1886.19     57.44 o
  11   6   3      810.21      742.00     26.39 o
  12   6   3      535.60      514.78     31.33 o
  13   6   3      123.72      104.71      8.03 o
  14   6   3      177.51      176.10      6.30 o
  15   6   3      182.24      176.98      8.22 o
  16   6   3      282.21      260.67     12.94 o
  17   6   3       22.12       19.03      5.53 o
  18   6   3      201.13      179.85      7.15 o
   1   7   3      376.69      349.87      8.36 o
   2   7   3     1128.53     1162.39     52.69 o
   3   7   3      116.99       99.58      2.94 o
   4   7   3      232.68      258.90      5.69 o
   5   7   3      691.21      697.54     15.55 o
   6   7   3     1332.37     1261.61     20.13 o
   7   7   3      148.31      160.50      6.00 o
   8   7   3      128.23      125.66      5.56 o
   9   7   3       13.06        8.94      3.92 o
  10   7   3      244.13      234.50      5.85 o
  11   7   3       39.00       30.92      3.83 o
  12   7   3       44.47       47.09      2.93 o
  13   7   3      287.21      288.99     12.80 o
  14   7   3      432.66      445.92     12.31 o
  15   7   3       21.08       24.57      3.92 o
  16   7   3       49.22       51.57      4.72 o
  17   7   3      141.96      148.24      6.46 o
   1   8   3      167.20      132.61      8.36 o
   2   8   3     1019.09     1025.90     36.41 o
   3   8   3      413.63      377.62      9.58 o
   4   8   3      411.06      393.41      8.89 o
   5   8   3       29.99       25.27      2.19 o
   6   8   3     2435.26     2369.08     50.50 o
   7   8   3      270.02      293.63     19.47 o
   8   8   3      130.14      125.40      7.42 o
   9   8   3       65.89       77.47      8.53 o
  10   8   3      336.91      369.54     11.39 o
  11   8   3       62.61       44.80     17.47 o
  12   8   3       29.83       29.27      4.40 o
  13   8   3       99.83      113.95      5.29 o
  14   8   3      140.56      153.52     19.75 o
  15   8   3       12.21       17.30      5.61 o
  16   8   3       13.10       13.84     10.75 o
   1   9   3      143.09      131.07     11.36 o
   2   9   3      700.77      769.69     22.86 o
   3   9   3      296.75      287.42      6.49 o
   4   9   3       65.81       61.11     13.67 o
   5   9   3      300.76      306.60     22.69 o
   6   9   3      503.81      491.91     10.35 o
   7   9   3       70.33       57.90      3.87 o
   8   9   3      456.93      398.13     27.11 o
   9   9   3       73.32       40.76      4.34 o
  10   9   3      309.21      304.61      9.90 o
  11   9   3      181.26      195.44     14.97 o
  12   9   3       64.24       88.18     23.14 o
  13   9   3      248.55      275.31     10.22 o
  14   9   3      160.69      195.73     10.24 o
  15   9   3       26.08       43.36      5.47 o
   1  10   3      542.73      534.03     10.78 o
   2  10   3      374.10      395.24     16.30 o
   3  10   3      337.36      317.94      7.13 o
   4  10   3       37.31       37.97      2.86 o
   5  10   3      290.01      239.09     31.64 o
   6  10   3      341.39      322.01     10.45 o
   7  10   3       31.19       49.62      5.23 o
   8  10   3       67.09       73.48     11.64 o
   9  10   3       32.80       40.01      4.67 o
  10  10   3      304.19      321.20     43.27 o
  11  10   3      236.80      215.80     21.08 o
  12  10   3       45.26       24.48      5.36 o
  13  10   3       90.73       73.56      7.33 o
   1  11   3       81.47       86.09     13.75 o
   2  11   3      385.02      391.95     24.41 o
   3  11   3      255.35      284.57     10.35 o
   4  11   3      109.32      111.49      9.86 o
   5  11   3       42.52       26.16     12.50 o
   6  11   3      224.26      224.62      9.55 o
   7  11   3       65.39       90.20      7.28 o
   8  11   3        2.86       -2.20     11.11 o
   9  11   3       26.98       30.08      9.25 o
  10  11   3       63.56       49.57      5.83 o
  11  11   3       84.77       66.08     10.86 o
   1  12   3       86.91       81.26      5.58 o
   2  12   3      159.69      173.79     24.97 o
   3  12   3      108.89      120.61      6.31 o
   4  12   3      138.92      165.02     10.78 o
   5  12   3       81.21       92.81      9.80 o
   6  12   3       88.51      119.48     12.33 o
   7  12   3      326.50      338.29     61.30 o
   8  12   3       32.48       21.09      6.67 o
   1  13   3       80.44       73.26      6.68 o
   2  13   3       66.29       56.76     24.14 o
   3  13   3       39.50       46.95      4.57 o
   4  13   3       34.82       43.35     21.08 o
   0   0   4     2820.40     2615.80     43.38 o
   2   0   4      129.75      107.55      3.44 o
   4   0   4     3598.74     3331.67     49.00 o
   6   0   4      456.16      489.79      8.33 o
   8   0   4      659.66      662.44     12.11 o
  10   0   4       92.21       97.99      3.72 o
  12   0   4     4729.66     4860.52     95.32 o
  14   0   4      660.68      647.94     14.39 o
  16   0   4      461.60      474.29     15.39 o
  18   0   4      246.33      244.92     12.55 o
  20   0   4      274.14      271.42     14.78 o
   0   1   4      389.45      408.96      5.72 o
   1   1   4      287.96      280.54      3.04 o
   2   1   4     1714.05     1766.18     34.75 o
   3   1   4      331.57      325.30      7.25 o
   4   1   4       19.72       21.55      0.94 o
   5   1   4      562.54      660.36     20.55 o
   6   1   4      451.99      468.28     14.28 o
   7   1   4      631.57      663.60      8.14 o
   8   1   4      351.17      379.89     26.44 o
   9   1   4      137.49      128.29      2.94 o
  10   1   4      195.12      183.35     14.67 o
  11   1   4        2.37       10.78      2.53 o
  12   1   4       57.93       48.95      2.54 o
  13   1   4      324.41      321.90     21.50 o
  14   1   4       41.45       33.22      4.72 o
  15   1   4      630.02      644.33     11.86 o
  16   1   4      125.64      127.45     17.36 o
  17   1   4      225.00      209.47      8.86 o
  18   1   4       40.42       41.52      3.50 o
  19   1   4       45.00       40.04     12.25 o
  20   1   4      138.22      125.93      7.08 o
   0   2   4    10802.01    11029.97    133.65 o
   1   2   4       44.10       47.51      1.16 o
   2   2   4     1128.33     1177.13     22.72 o
   3   2   4       15.83       20.92      1.00 o
   4   2   4     3738.76     3711.71     31.72 o
   5   2   4      139.86      154.94      2.66 o
   6   2   4      919.38      908.85     10.51 o
   7   2   4       93.94      104.19      2.89 o
   8   2   4     1846.92     1783.36     22.28 o
   9   2   4      525.41      562.93      7.47 o
  10   2   4      276.07      278.64     12.25 o
  11   2   4       19.28       23.51      2.22 o
  12   2   4      908.03      887.39     11.79 o
  13   2   4      113.62      127.49      4.78 o
  14   2   4      348.37      352.85      6.89 o
  15   2   4      195.28      164.72     11.28 o
  16   2   4      699.01      733.08     14.69 o
  17   2   4      130.40      133.56     21.86 o
  18   2   4        2.79        9.91      6.92 o
  19   2   4       53.74       60.88     16.11 o
   0   3   4     5916.75     6504.97     79.83 o
   1   3   4      462.55      443.82     22.36 o
   2   3   4       43.17       48.63      6.00 o
   3   3   4     3144.55     3153.15     29.24 o
   4   3   4      466.22      505.58      8.50 o
   5   3   4       33.19       42.02      1.51 o
   6   3   4      410.50      434.09      6.25 o
   7   3   4      526.77      534.06      6.93 o
   8   3   4       63.16       58.84      2.04 o
   9   3   4     1702.56     1596.52     19.84 o
  10   3   4      193.53      191.38      4.25 o
  11   3   4      445.82      436.25      6.85 o
  12   3   4      379.82      376.47     21.61 o
  13   3   4      676.53      703.09     14.97 o
  14   3   4        5.00        5.92      2.22 o
  15   3   4      422.38      399.74      8.72 o
  16   3   4      186.45      189.83     15.58 o
  17   3   4       28.39       34.52      6.30 o
  18   3   4       66.34       81.82     13.97 o
  19   3   4       69.64       75.03      6.32 o
   0   4   4     6020.85     6100.85     73.66 o
   1   4   4      215.39      221.26      4.19 o
   2   4   4      564.27      570.30      6.75 o
   3   4   4       54.06       63.66      1.59 o
   4   4   4      830.88      805.83      8.35 o
   5   4   4      111.85      114.75      3.81 o
   6   4   4       69.90       94.38      9.36 o
   7   4   4       16.24       28.43      7.75 o
   8   4   4      694.28      678.36     13.50 o
   9   4   4      630.96      643.56      9.70 o
  10   4   4       50.74       44.49      2.45 o
  11   4   4      194.37      191.98      8.50 o
  12   4   4      394.99      367.87      6.31 o
  13   4   4      690.89      659.36     41.13 o
  14   4   4      163.89      143.86      4.34 o
  15   4   4      255.97      274.93      9.75 o
  16   4   4      142.59      120.41      5.94 o
  17   4   4      360.61      376.35     10.08 o
  18   4   4      160.90      174.77      7.75 o
  19   4   4       20.49       28.82     13.58 o
   0   5   4     3566.78     3804.46     52.33 o
   1   5   4     1515.72     1460.65     27.94 o
   2   5   4       23.22       21.74      1.15 o
   3   5   4     2317.33     2361.61     25.30 o
   4   5   4      456.07      461.65     13.67 o
   5   5   4     2087.17     2030.06     26.55 o
   6   5   4        0.65        4.79      4.69 o
   7   5   4     1161.89     1104.12     14.27 o
   8   5   4      825.47      838.36     11.59 o
   9   5   4      961.77      951.10     51.05 o
  10   5   4      212.47      196.82      4.43 o
  11   5   4      750.88      741.53     12.23 o
  12   5   4       32.13       23.80      3.64 o
  13   5   4      205.03      207.75     22.16 o
  14   5   4      100.78       90.24      4.58 o
  15   5   4      105.93      119.79      9.80 o
  16   5   4       78.70       78.62      5.42 o
  17   5   4      322.83      366.50     28.72 o
  18   5   4        6.93        5.60      6.64 o
   0   6   4     1401.71     1414.97     24.83 o
   1   6   4       87.35       76.72      2.76 o
   2   6   4       75.13       72.86      5.22 o
   3   6   4       80.31       93.74      3.64 o
   4   6   4      175.91      189.04     11.67 o
   5   6   4      113.54      105.62     10.22 o
   6   6   4       59.43       53.02      9.14 o
   7   6   4      373.23      357.49     14.72 o
   8   6   4      530.34      531.55      9.83 o
   9   6   4      163.33      143.96     10.03 o
  10   6   4      325.01      326.28      6.74 o
  11   6   4       56.30       71.28      6.44 o
  12   6   4      174.62      163.53      5.49 o
  13   6   4      157.83      149.20     19.14 o
  14   6   4      322.98      313.04     11.72 o
  15   6   4      107.24      110.68     11.44 o
  16   6   4       59.79       51.56      7.78 o
  17   6   4       24.60       21.05      3.79 o
   0   7   4      406.76      403.24     10.39 o
   1   7   4      567.03      577.00      9.19 o
   2   7   4       21.60       25.15      5.50 o
   3   7   4      322.80      291.05      5.60 o
   4   7   4      858.31      921.28     39.33 o
   5   7   4      165.41      148.42      4.12 o
   6   7   4      376.81      315.65      7.14 o
   7   7   4     1197.81     1131.97     17.95 o
   8   7   4       58.05       50.66      3.10 o
   9   7   4      269.18      284.57     14.72 o
  10   7   4       39.32       40.42      8.61 o
  11   7   4      751.91      759.77     13.79 o
  12   7   4      390.39      394.82     23.00 o
  13   7   4      150.90      139.65      5.71 o
  14   7   4        2.21        4.69      2.75 o
  15   7   4      234.32      194.98      7.68 o
  16   7   4       35.65       49.87      4.54 o
   0   8   4      141.04      136.10      6.05 o
   1   8   4      448.74      419.67      8.69 o
   2   8   4       12.46       14.14      3.89 o
   3   8   4       62.61       70.80      2.81 o
   4   8   4      817.67      841.29     15.72 o
   5   8   4       21.52       21.98      2.69 o
   6   8   4      139.00      117.96      7.61 o
   7   8   4      315.71      277.91      6.59 o
   8   8   4      883.31      900.34     15.48 o
   9   8   4       62.26       57.85     26.33 o
  10   8   4       21.58       13.25      3.30 o
  11   8   4       50.41       37.65      3.88 o
  12   8   4      391.20      350.82      8.68 o
  13   8   4      120.47      123.34     17.05 o
  14   8   4       18.92       19.21      2.79 o
  15   8   4       12.40       12.61      3.67 o
   0   9   4      286.99      263.70      9.17 o
   1   9   4       11.62       -0.76      3.31 o
   2   9   4      195.70      206.51     13.83 o
   3   9   4       32.17       35.39      2.75 o
   4   9   4      113.48      108.34      4.47 o
   5   9   4       53.00       46.18      3.92 o
   6   9   4       19.30       21.25      8.03 o
   7   9   4      102.54      115.13     11.55 o
   8   9   4       63.52       61.35      4.42 o
   9   9   4       80.41       55.63      5.56 o
  10   9   4       34.15       19.41      3.19 o
  11   9   4       51.61       45.44      4.28 o
  12   9   4       35.13       29.38      3.73 o
  13   9   4       27.17       18.39     27.50 o
  14   9   4       52.34       56.94      5.79 o
   0  10   4      203.12      248.64      8.94 o
   1  10   4      177.87      169.97      6.75 o
   2  10   4      172.32      143.97      6.53 o
   3  10   4      275.63      312.69      8.60 o
   4  10   4      225.10      234.94     20.03 o
   5  10   4      261.81      286.09     26.75 o
   6  10   4       60.40       37.33      8.92 o
   7  10   4       41.66       34.00      9.00 o
   8  10   4      243.71      264.37     15.55 o
   9  10   4       11.64       13.45      2.95 o
  10  10   4       50.74       55.87      6.42 o
  11  10   4       84.25       72.40      5.81 o
  12  10   4      193.16      209.94     10.37 o
   0  11   4       13.09        3.94      3.33 o
   1  11   4       85.98      117.93      6.42 o
   2  11   4       64.67       81.91      5.52 o
   3  11   4        4.85       -3.80      3.15 o
   4  11   4       80.77       82.69      5.07 o
   5  11   4       49.56       55.01     18.00 o
   6  11   4       92.04       87.49     11.72 o
   7  11   4       29.92       26.04      5.83 o
   8  11   4       50.64       50.85     12.05 o
   9  11   4        9.22       27.72     20.64 o
  10  11   4       32.89       44.08      5.28 o
   0  12   4      204.61      211.48     13.00 o
   1  12   4       17.94       41.17      3.80 o
   2  12   4       11.78       25.28     20.28 o
   3  12   4       14.72       23.49      7.28 o
   4  12   4      110.72      130.01      6.73 o
   5  12   4      124.82      119.36      8.44 o
   6  12   4        0.93        6.39     10.55 o
   2   0   5     2044.50     2118.79     30.39 o
   4   0   5      895.00      970.85     16.17 o
   6   0   5       19.19       27.11      3.94 o
   8   0   5      111.56      112.99      3.50 o
  10   0   5      509.89      514.06     12.83 o
  12   0   5      211.68      197.98      5.94 o
  14   0   5      324.49      315.80     10.89 o
  16   0   5     1103.24     1123.28     34.77 o
  18   0   5      170.03      160.76     11.94 o
   1   1   5      435.36      434.59      4.85 o
   2   1   5     2344.08     2301.67     23.83 o
   3   1   5      568.26      542.84      7.35 o
   4   1   5      294.54      339.06     14.78 o
   5   1   5      143.02      138.80      3.36 o
   6   1   5      413.59      347.07      9.64 o
   7   1   5      255.13      288.76      5.58 o
   8   1   5      391.30      363.61     16.08 o
   9   1   5       33.04       35.09      2.16 o
  10   1   5      252.51      269.92      5.57 o
  11   1   5      440.44      447.14      6.94 o
  12   1   5      443.00      438.04      7.68 o
  13   1   5        6.93        3.35      1.67 o
  14   1   5      165.75      176.98      6.58 o
  15   1   5      226.43      223.22     12.55 o
  16   1   5      385.26      383.74     26.72 o
  17   1   5       15.28       19.54      4.53 o
  18   1   5      173.71      167.69      7.97 o
  19   1   5       24.65       31.61      7.69 o
   1   2   5      964.32      936.66     23.78 o
   2   2   5     1118.88     1045.35     10.61 o
   3   2   5      689.96      683.00      9.25 o
   4   2   5       94.34       93.51      2.72 o
   5   2   5      550.26      569.86     32.39 o
   6   2   5     1133.71     1113.79     13.21 o
   7   2   5        0.33        0.56      0.79 o
   8   2   5      495.04      493.18      7.54 o
   9   2   5       65.32       67.86      2.47 o
  10   2   5      251.24      270.39      7.39 o
  11   2   5      226.45      220.51      4.44 o
  12   2   5      650.39      667.71     31.66 o
  13   2   5      352.40      340.06      8.69 o
  14   2   5      138.07      119.93      5.94 o
  15   2   5      124.93      120.32     12.80 o
  16   2   5      255.19      230.84     31.19 o
  17   2   5       89.77       94.02      7.78 o
  18   2   5      198.36      206.49     11.19 o
   1   3   5      179.71      177.86      2.86 o
   2   3   5      198.06      212.60      5.14 o
   3   3   5      702.53      732.81     16.50 o
   4   3   5      319.29      333.86      9.42 o
   5   3   5      473.18      439.38      8.44 o
   6   3   5        4.55        8.32      1.06 o
   7   3   5      370.06      343.63      6.19 o
   8   3   5      504.30      487.53     14.58 o
   9   3   5      116.59      132.58      3.63 o
  10   3   5      589.40      598.87     26.58 o
  11   3   5      977.13      927.81     44.50 o
  12   3   5      102.95       99.40     10.67 o
  13   3   5      372.14      386.41     11.08 o
  14   3   5      331.92      317.22     15.92 o
  15   3   5        2.25       -5.56      4.14 o
  16   3   5       24.82       30.74      4.30 o
  17   3   5       28.84       -0.01      8.55 o
  18   3   5       43.55       40.16     10.22 o
   1   4   5     1547.87     1671.46     17.01 o
   2   4   5      135.67      138.30      2.78 o
   3   4   5      396.42      408.54     10.00 o
   4   4   5        4.86        2.82      3.86 o
   5   4   5      646.34      612.89     26.78 o
   6   4   5      819.64      768.20     19.64 o
   7   4   5      685.06      668.02     17.66 o
   8   4   5      612.37      610.50      9.79 o
   9   4   5      323.83      345.82      6.10 o
  10   4   5      506.28      529.22      8.69 o
  11   4   5     1153.21     1093.57     20.28 o
  12   4   5      302.02      276.33     14.97 o
  13   4   5       53.83       48.80      3.37 o
  14   4   5       13.75        8.56      2.77 o
  15   4   5      270.47      247.69      8.01 o
  16   4   5        9.92       -7.02      6.67 o
  17   4   5       15.07       14.81      7.97 o
  18   4   5       11.19       12.40     14.11 o
   1   5   5      217.66      186.61      8.05 o
   2   5   5      391.53      384.06     13.89 o
   3   5   5      120.58      119.73      2.83 o
   4   5   5      173.92      168.29      7.89 o
   5   5   5      899.25      942.93     12.85 o
   6   5   5      550.23      529.18     13.03 o
   7   5   5      684.97      630.06     10.04 o
   8   5   5      603.21      593.34      8.94 o
   9   5   5      490.81      443.98      8.44 o
  10   5   5       97.94       96.33      3.42 o
  11   5   5      505.37      494.05      9.06 o
  12   5   5       21.46       27.56      4.19 o
  13   5   5      591.14      586.62     18.83 o
  14   5   5       84.51       78.81     13.30 o
  15   5   5      142.02      140.43     21.61 o
  16   5   5       32.83       39.50      6.69 o
  17   5   5      335.61      345.45     40.13 o
   1   6   5      334.68      324.42     20.08 o
   2   6   5      801.20      820.41     22.30 o
   3   6   5      499.12      463.23      7.50 o
   4   6   5      230.18      227.95     13.03 o
   5   6   5      374.42      335.78      6.37 o
   6   6   5      727.08      704.48     10.14 o
   7   6   5      174.59      205.20      4.52 o
   8   6   5      157.20      139.83      4.01 o
   9   6   5      240.04      247.84      4.96 o
  10   6   5       46.72       35.39      2.39 o
  11   6   5       26.75       39.30      3.82 o
  12   6   5        4.25       13.26     10.28 o
  13   6   5       15.94       36.82     21.19 o
  14   6   5      149.83      154.04      7.53 o
  15   6   5        2.21        9.10      4.11 o
  16   6   5       57.29       39.38     15.58 o
   1   7   5     1538.89     1527.51     26.66 o
   2   7   5      521.33      519.50      8.58 o
   3   7   5      564.81      544.01     13.75 o
   4   7   5      213.29      184.97      8.92 o
   5   7   5      632.99      606.16     16.83 o
   6   7   5      666.76      665.48     11.59 o
   7   7   5       93.05       84.09      5.17 o
   8   7   5      189.60      173.47      5.58 o
   9   7   5      595.11      658.35     12.74 o
  10   7   5      233.40      223.07      7.26 o
  11   7   5       10.12       11.96      8.89 o
  12   7   5      113.13      129.31      5.91 o
  13   7   5      133.09      151.60      6.27 o
  14   7   5       18.05       14.58      5.31 o
  15   7   5       30.44       35.13      9.36 o
   1   8   5       57.70       48.21      4.56 o
   2   8   5      492.35      493.68     18.86 o
   3   8   5      530.73      495.01     33.44 o
   4   8   5      264.65      265.33     13.17 o
   5   8   5       83.53       94.89     12.30 o
   6   8   5      144.27      142.16      5.40 o
   7   8   5      128.59      118.81      5.11 o
   8   8   5      131.19      116.31      7.30 o
   9   8   5       97.90      101.16     10.80 o
  10   8   5      610.44      610.14     15.63 o
  11   8   5       15.79        5.11      8.30 o
  12   8   5      154.61      158.39      6.40 o
  13   8   5      153.21      160.11      8.22 o
  14   8   5      184.25      196.36     17.80 o
   1   9   5       16.16       19.88      4.39 o
   2   9   5      317.57      329.91     14.14 o
   3   9   5      258.52      228.09      6.39 o
   4   9   5       49.84       54.52      4.64 o
   5   9   5      136.05      135.01      9.44 o
   6   9   5       79.00       87.78      4.76 o
   7   9   5       34.89       35.56      4.53 o
   8   9   5       10.44       13.59      3.89 o
   9   9   5        9.80       23.22     15.83 o
  10   9   5       93.01      109.61      7.73 o
  11   9   5       35.13       34.10     12.22 o
  12   9   5       85.83       85.08      6.85 o
   1  10   5      219.15      244.56      7.31 o
   2  10   5      189.81      217.59     22.53 o
   3  10   5      210.34      220.48      6.88 o
   4  10   5        1.51       -4.36      4.14 o
   5  10   5      307.49      246.03     19.50 o
   6  10   5      222.78      228.02      7.65 o
   7  10   5      255.33      294.95     13.60 o
   8  10   5       49.87       49.41      4.92 o
   9  10   5       95.91      109.57      7.63 o
  10  10   5       28.82       38.77      4.72 o
   1  11   5       77.82       82.77      6.47 o
   2  11   5       52.52       49.75      4.07 o
   3  11   5      150.87      192.68     17.53 o
   4  11   5        8.40       17.50      2.90 o
   5  11   5       11.77       12.17      3.84 o
   6  11   5       93.05       97.54      9.05 o
   7  11   5       79.42       50.51     13.33 o
   1  12   5       16.96       -2.20      5.25 o
   0   0   6     1414.56     1508.69     29.27 o
   2   0   6      147.99      148.49      5.17 o
   4   0   6      361.40      408.96     10.50 o
   6   0   6      602.73      605.44     18.55 o
   8   0   6      420.79      396.63     15.00 o
  10   0   6       63.41       74.83      2.83 o
  12   0   6      288.46      281.58      9.50 o
  14   0   6       79.70       77.27      7.89 o
  16   0   6       15.51       29.89      7.22 o
   0   1   6     2822.28     2652.07     36.44 o
   1   1   6      568.26      604.67      7.75 o
   2   1   6      171.20      175.65      9.36 o
   3   1   6       22.59       27.28      4.28 o
   4   1   6     3104.18     3006.99     60.74 o
   5   1   6        3.13       10.18      2.56 o
   6   1   6      249.04      253.15      8.25 o
   7   1   6       78.77       67.66      8.39 o
   8   1   6     1821.65     1855.10     28.79 o
   9   1   6      214.47      211.28      8.11 o
  10   1   6       20.49       19.92      6.97 o
  11   1   6        6.83       10.00      2.22 o
  12   1   6      909.53      936.90     35.91 o
  13   1   6       57.78       54.24     14.92 o
  14   1   6      225.37      194.04      8.37 o
  15   1   6       39.58       30.70     13.83 o
  16   1   6      265.98      280.75     20.55 o
  17   1   6       60.17       63.45      7.00 o
   0   2   6      288.52      268.31      4.61 o
   1   2   6      256.55      248.28      8.55 o
   2   2   6      458.18      486.04      8.83 o
   3   2   6      859.14      835.63     13.64 o
   4   2   6       36.51       39.33      8.58 o
   5   2   6      266.61      261.53     18.78 o
   6   2   6      215.85      204.54      8.50 o
   7   2   6      226.80      211.72      9.33 o
   8   2   6      313.09      313.84      6.00 o
   9   2   6      301.87      284.82      4.98 o
  10   2   6      405.45      403.16      6.83 o
  11   2   6      365.43      375.64      8.22 o
  12   2   6      146.89      154.31      5.83 o
  13   2   6      750.29      756.77     25.94 o
  14   2   6       19.36       19.72      5.80 o
  15   2   6       25.33       41.29     17.83 o
  16   2   6      102.81      119.00     29.77 o
  17   2   6      312.43      292.16     32.97 o
   0   3   6       35.38       33.33      2.17 o
   1   3   6      159.04      164.15      5.44 o
   2   3   6      287.65      249.01      4.83 o
   3   3   6      344.88      341.50     17.19 o
   4   3   6      758.83      719.78     15.11 o
   5   3   6      125.68      120.42      3.60 o
   6   3   6       32.54       24.17      1.87 o
   7   3   6      222.67      205.65      5.80 o
   8   3   6      196.40      195.37     10.36 o
   9   3   6      302.54      297.52      5.07 o
  10   3   6      129.58      126.77      3.32 o
  11   3   6       99.98      102.51      8.75 o
  12   3   6      307.92      303.78      8.88 o
  13   3   6      163.26      176.29     29.02 o
  14   3   6       12.82        1.53      8.55 o
  15   3   6      131.80      145.39     17.75 o
  16   3   6      142.88      154.00     19.94 o
  17   3   6      151.88      150.13      8.30 o
   0   4   6      740.26      700.54     15.00 o
   1   4   6     2169.93     2084.07     32.25 o
   2   4   6       36.58       44.28      1.73 o
   3   4   6      797.21      817.05     26.41 o
   4   4   6      354.32      341.61      5.46 o
   5   4   6      545.61      547.94     13.72 o
   6   4   6       41.15       48.42      4.44 o
   7   4   6     1267.65     1342.12     29.27 o
   8   4   6      281.54      273.01     12.08 o
   9   4   6      274.25      285.61      7.97 o
  10   4   6      261.11      238.06      5.40 o
  11   4   6      426.17      389.14     46.38 o
  12   4   6      126.13      127.55      9.61 o
  13   4   6       30.18       46.14     16.22 o
  14   4   6       24.35       32.56      7.17 o
  15   4   6      348.63      349.95     29.94 o
  16   4   6        2.40       -4.66      3.61 o
   0   5   6     1947.28     1882.76     34.77 o
   1   5   6      395.58      355.96      5.66 o
   2   5   6      218.45      215.56      4.31 o
   3   5   6       29.79       30.07      3.94 o
   4   5   6       93.71       84.74      2.59 o
   5   5   6       85.00       82.20      3.07 o
   6   5   6      274.80      301.85     13.80 o
   7   5   6      166.16      146.48      4.83 o
   8   5   6       30.61       41.86     11.44 o
   9   5   6       55.93       54.47      7.42 o
  10   5   6      248.79      244.42      7.21 o
  11   5   6       67.46       49.70      4.44 o
  12   5   6       93.13       85.49     13.19 o
  13   5   6      132.46      160.04      7.37 o
  14   5   6       13.60       13.98      6.94 o
  15   5   6       53.77       55.82      5.20 o
   0   6   6      378.87      380.85      9.22 o
   1   6   6      112.20      101.80      8.03 o
   2   6   6      135.73      128.14      3.56 o
   3   6   6      565.17      572.22     15.80 o
   4   6   6      107.71      101.50      4.53 o
   5   6   6      160.60      169.05      3.52 o
   6   6   6      165.64      161.29     13.05 o
   7   6   6      768.64      829.75     28.58 o
   8   6   6       69.63       57.62      3.40 o
   9   6   6      435.85      413.61     43.61 o
  10   6   6      243.73      227.34     20.30 o
  11   6   6      140.01      166.60      7.73 o
  12   6   6      298.75      318.30     12.61 o
  13   6   6      196.25      186.59     26.97 o
  14   6   6        0.17        5.48      5.80 o
   0   7   6       42.89       33.89      2.72 o
   1   7   6        3.04        1.39      4.17 o
   2   7   6      168.96      156.06      4.57 o
   3   7   6      233.00      228.95      5.79 o
   4   7   6      181.68      181.20      4.88 o
   5   7   6      128.03      123.00     28.36 o
   6   7   6      257.10      294.11     10.61 o
   7   7   6       50.19       39.15     15.72 o
   8   7   6       66.78       75.02     14.30 o
   9   7   6       67.13       72.72     33.00 o
  10   7   6       33.42       34.53     12.36 o
  11   7   6       12.55        7.82      4.13 o
  12   7   6      139.65      136.02     11.97 o
  13   7   6       19.68       14.23      4.49 o
   0   8   6      257.98      246.42      8.89 o
   1   8   6      129.56      116.31      5.86 o
   2   8   6      204.80      190.40      5.73 o
   3   8   6      136.55      141.42      4.76 o
   4   8   6       58.03       64.91      6.14 o
   5   8   6      139.06      152.43     13.19 o
   6   8   6       53.77       61.31      8.00 o
   7   8   6       63.18       81.83      5.56 o
   8   8   6       12.99       13.57      3.32 o
   9   8   6       59.28       55.40      5.88 o
  10   8   6       12.86       11.49      5.03 o
  11   8   6       76.65      103.81     34.16 o
  12   8   6       79.84       65.13     11.08 o
   0   9   6      533.89      593.94     16.11 o
   1   9   6       91.44       85.13      7.83 o
   2   9   6       16.84       31.60     14.50 o
   3   9   6      245.71      232.17     24.00 o
   4   9   6      347.23      377.66      9.89 o
   5   9   6       34.97       31.91      3.82 o
   6   9   6       26.99       12.80      3.70 o
   7   9   6       75.08       82.96      4.94 o
   8   9   6      428.61      419.00     19.94 o
   9   9   6       24.69       29.01     13.39 o
  10   9   6        4.47        8.42      3.78 o
   0  10   6       44.08       33.89      3.83 o
   1  10   6       57.28       53.84      7.69 o
   2  10   6       23.57       24.74      3.52 o
   3  10   6       29.81       42.27      9.00 o
   4  10   6        6.28       -3.30      5.25 o
   5  10   6       45.75       37.53      4.48 o
   6  10   6        8.87       23.94      9.78 o
   7  10   6      150.18      140.85      7.08 o
   0  11   6      109.48      132.82     10.33 o
   1  11   6      220.24      202.56     23.44 o
   2  11   6        0.99        5.79      3.14 o
   2   0   7     1132.29     1176.00     22.61 o
   4   0   7      320.96      283.19     11.11 o
   6   0   7      434.38      417.57     15.39 o
   8   0   7      450.26      413.74     15.33 o
  10   0   7      559.05      606.61     19.72 o
  12   0   7       63.92       45.11      6.00 o
  14   0   7      678.67      698.04     26.16 o
   1   1   7      398.57      391.01      6.24 o
   2   1   7      913.15      929.03     13.69 o
   3   1   7      248.39      235.46     11.22 o
   4   1   7        8.73        5.77      2.78 o
   5   1   7      470.31      444.33     10.88 o
   6   1   7     1369.33     1418.32     63.02 o
   7   1   7      619.84      621.82     14.12 o
   8   1   7       46.31       38.38     16.92 o
   9   1   7      493.66      394.74     14.05 o
  10   1   7      193.57      206.47     18.94 o
  11   1   7      244.42      240.94      8.79 o
  12   1   7      146.93      159.96     18.83 o
  13   1   7       12.31        7.71      3.84 o
  14   1   7      136.23      161.02     27.55 o
  15   1   7       46.63       52.18      5.54 o
   1   2   7       40.40       31.72      1.28 o
   2   2   7      484.22      434.67      8.89 o
   3   2   7     1213.51     1207.97     18.77 o
   4   2   7       57.98       36.70      5.92 o
   5   2   7      249.30      259.36      9.37 o
   6   2   7      141.78      150.79      5.73 o
   7   2   7      262.28      235.45     14.64 o
   8   2   7       32.70       28.77      8.33 o
   9   2   7      329.72      335.64     48.02 o
  10   2   7        5.10        0.00      3.57 o
  11   2   7       20.72       21.78      6.39 o
  12   2   7        3.16        2.79      3.16 o
  13   2   7      225.23      214.21      8.54 o
  14   2   7      153.88      158.99      7.97 o
  15   2   7       34.91       32.12      8.08 o
   1   3   7      460.22      458.48      6.76 o
   2   3   7       57.87       51.57      2.09 o
   3   3   7      149.86      148.50     11.42 o
   4   3   7      190.64      205.36      6.67 o
   5   3   7      317.96      313.96     10.36 o
   6   3   7      105.96       85.13      5.31 o
   7   3   7      178.23      158.78      5.31 o
   8   3   7      211.18      201.31      6.05 o
   9   3   7        2.06       -3.46      4.09 o
  10   3   7      383.92      430.35     14.14 o
  11   3   7      285.45      278.49      9.16 o
  12   3   7       90.07       96.63      6.04 o
  13   3   7      199.02      188.54     13.55 o
  14   3   7        6.20       11.63      4.13 o
  15   3   7       12.21       19.67     11.19 o
   1   4   7      265.60      277.06     12.22 o
   2   4   7      172.13      154.62     18.16 o
   3   4   7       70.96       63.79      6.33 o
   4   4   7      227.09      241.39      5.11 o
   5   4   7       93.16       84.10      5.28 o
   6   4   7      172.11      156.37     19.28 o
   7   4   7      170.06      202.29     25.55 o
   8   4   7       41.35       36.93      5.97 o
   9   4   7      304.39      334.69     17.25 o
  10   4   7      132.00      132.57      6.54 o
  11   4   7      425.70      425.81     11.70 o
  12   4   7       18.97       29.33     24.14 o
  13   4   7       66.85       95.96     15.80 o
  14   4   7       28.47       23.50      4.82 o
   1   5   7      239.37      229.77      8.97 o
   2   5   7      206.46      199.44      4.64 o
   3   5   7      210.14      197.16     13.39 o
   4   5   7       44.54       45.37      4.22 o
   5   5   7       50.52       43.36      7.22 o
   6   5   7      295.98      305.76     34.66 o
   7   5   7      146.74      129.77     13.14 o
   8   5   7      107.22       93.61      3.99 o
   9   5   7        4.42        7.35      5.83 o
  10   5   7       60.38       63.11     13.97 o
  11   5   7      234.69      250.01     10.05 o
  12   5   7       70.06       79.09     16.67 o
  13   5   7       96.88      113.12      6.55 o
   1   6   7       46.93       42.24      2.64 o
   2   6   7      608.02      631.85     11.74 o
   3   6   7      107.75      103.17     10.83 o
   4   6   7       24.58       17.91      6.39 o
   5   6   7      249.81      229.41     10.64 o
   6   6   7      113.19      112.48      5.06 o
   7   6   7      142.13      134.70      5.12 o
   8   6   7       42.99       50.60      9.72 o
   9   6   7      184.25      185.56      6.17 o
  10   6   7       64.92       65.17      5.11 o
  11   6   7       21.86       15.75      3.86 o
  12   6   7       38.85       43.28      9.50 o
   1   7   7      270.35      283.26      9.53 o
   2   7   7       72.58       77.04      3.58 o
   3   7   7       28.91       22.20      2.84 o
   4   7   7      111.78      106.16      6.86 o
   5   7   7      100.47       93.45     10.89 o
   6   7   7      204.50      233.39      7.27 o
   7   7   7       57.90       52.47      4.92 o
   8   7   7       40.14       34.71      6.47 o
   9   7   7      268.49      258.55      7.83 o
  10   7   7      109.30      142.92      9.27 o
  11   7   7       25.96        4.90      6.39 o
   1   8   7      109.70      117.28      4.51 o
   2   8   7      155.59      135.75      4.84 o
   3   8   7       34.28       31.82      7.47 o
   4   8   7       31.31       24.79      3.06 o
   5   8   7      262.84      294.34      9.43 o
   6   8   7      339.44      354.03     18.64 o
   7   8   7        6.66        8.94      2.93 o
   8   8   7       36.16       50.98      4.64 o
   9   8   7        1.90        2.76      3.89 o
   1   9   7       23.79       44.31      7.94 o
   2   9   7      423.36      381.54     11.05 o
   3   9   7       36.74       32.40      4.11 o
   4   9   7      136.25      167.41     16.50 o
   5   9   7       33.02       46.39     10.83 o
   6   9   7      157.00      175.85      7.72 o
   0   0   8      609.36      608.94     31.39 o
   2   0   8      188.20      208.76      6.11 o
   4   0   8      910.82      880.52     26.55 o
   6   0   8      242.42      263.70     11.50 o
   8   0   8      914.01     1004.90     29.89 o
  10   0   8       64.03       49.33      6.61 o
  12   0   8      698.04      734.65     25.55 o
   0   1   8       19.37       20.05      5.50 o
   1   1   8      182.06      191.13      5.07 o
   2   1   8       31.46       28.77      2.53 o
   3   1   8      182.64      168.47     14.14 o
   4   1   8      264.57      258.83      7.50 o
   5   1   8      408.13      408.31     10.43 o
   6   1   8        1.25        5.33      5.56 o
   7   1   8       37.18       27.73     11.08 o
   8   1   8      100.41       91.93      4.94 o
   9   1   8      283.89      289.05     42.75 o
  10   1   8       54.36       56.08      4.65 o
  11   1   8       74.65       72.96      5.39 o
  12   1   8       30.98       46.46     36.05 o
  13   1   8       92.33       75.46     16.72 o
   0   2   8     1657.68     1649.12     30.61 o
   1   2   8       62.77       51.82      1.67 o
   2   2   8       85.63       84.70      3.84 o
   3   2   8       34.52       37.75     11.22 o
   4   2   8      255.73      261.74     14.11 o
   5   2   8       80.83       88.71     11.47 o
   6   2   8      164.01      146.47     13.11 o
   7   2   8      444.61      424.67     11.67 o
   8   2   8      194.92      205.77     19.61 o
   9   2   8       42.91       54.22      5.47 o
  10   2   8      253.89      229.28     22.00 o
  11   2   8       64.97       59.82      7.47 o
  12   2   8      377.28      408.86     41.02 o
  13   2   8       25.67       18.55      8.39 o
   0   3   8      180.04      150.21      6.94 o
   1   3   8      161.42      159.59      4.63 o
   2   3   8       20.08       15.66      2.08 o
   3   3   8      567.61      610.08     39.75 o
   4   3   8       52.60       54.80      3.33 o
   5   3   8      123.42      112.51     22.33 o
   6   3   8      167.51      161.61      6.12 o
   7   3   8      577.50      568.79     27.72 o
   8   3   8       80.74       78.54      5.03 o
   9   3   8      891.53      893.39     20.85 o
  10   3   8        4.61        2.66      8.86 o
  11   3   8      138.57      146.77      6.46 o
  12   3   8      130.68      169.89      9.85 o
   0   4   8      469.53      458.01     12.11 o
   1   4   8       22.67       25.37      2.56 o
   2   4   8       24.73       31.87     10.47 o
   3   4   8       19.73       25.31     10.00 o
   4   4   8      134.14      135.85      5.56 o
   5   4   8       82.96       72.94      4.54 o
   6   4   8       61.30       64.37      5.31 o
   7   4   8      123.91      141.34     26.36 o
   8   4   8      138.88      152.35      6.54 o
   9   4   8        0.57        4.11     10.25 o
  10   4   8        8.33       15.50      5.56 o
  11   4   8       29.42       26.89      3.99 o
   0   5   8       96.80       79.77      4.61 o
   1   5   8      374.95      353.45      7.18 o
   2   5   8       61.27       54.22      3.75 o
   3   5   8      389.22      426.03     25.41 o
   4   5   8       34.95       54.44      3.93 o
   5   5   8      103.43      106.39     16.86 o
   6   5   8       18.20       19.21      7.19 o
   7   5   8      126.24      142.55      7.17 o
   8   5   8      185.45      212.12     13.36 o
   9   5   8      122.48      135.14     12.28 o
  10   5   8      121.50      164.56     19.36 o
   0   6   8      208.40      206.04      7.44 o
   1   6   8       45.35       40.65      2.33 o
   2   6   8      460.08      423.56      9.80 o
   3   6   8       14.64       10.08      3.58 o
   4   6   8       18.03       43.54      5.19 o
   5   6   8       44.76       53.21      4.34 o
   6   6   8        1.89        8.51      3.31 o
   7   6   8       11.15       21.02      3.70 o
   8   6   8       24.16       34.20     11.36 o
   9   6   8       10.53        4.36      2.93 o
   0   7   8      652.10      634.83     17.83 o
   1   7   8       79.48       97.68      8.39 o
   2   7   8       44.54       50.58     10.61 o
   3   7   8       80.78       79.28     10.08 o
   4   7   8        1.96       -0.14      3.33 o
   5   7   8      119.78      137.83      6.36 o
   6   7   8       25.67       41.44     18.61 o
   7   7   8       27.68       52.25     17.28 o
   0   8   8       10.43       13.89      3.33 o
   1   8   8       35.54       35.09      6.67 o
   2   8   8       23.69       21.20      6.42 o
   3   8   8        6.48        1.71      4.39 o
   4   8   8      130.33      151.93      6.54 o
   2   0   9      480.65      614.77     32.72 o
   4   0   9      158.24      166.82      7.89 o
   6   0   9       69.36       64.60      5.67 o
   8   0   9      529.30      536.78     19.66 o
   1   1   9      195.44      215.84     20.61 o
   2   1   9      222.28      249.96     31.00 o
   3   1   9       94.28       91.97      9.97 o
   4   1   9       27.99       27.56      6.64 o
   5   1   9      154.52      166.10     11.86 o
   6   1   9      155.84      161.08      6.75 o
   7   1   9       13.43       11.94      5.25 o
   8   1   9        4.62        3.03     10.53 o
   9   1   9      102.73       89.87     10.58 o
   1   2   9        7.48        5.78      5.80 o
   2   2   9       24.70       31.26      3.24 o
   3   2   9       32.87       30.54     10.00 o
   4   2   9        5.79       -1.55      6.14 o
   5   2   9       88.22       89.16      5.60 o
   6   2   9      181.97      193.63      6.72 o
   7   2   9       71.87       57.86     15.36 o
   8   2   9      264.90      278.03     17.50 o
   9   2   9       12.62       15.69      5.56 o
   1   3   9      275.61      290.11     30.94 o
   2   3   9       44.31       43.03      3.70 o
   3   3   9       76.74       73.04      4.64 o
   4   3   9      111.48      117.52     12.00 o
   5   3   9       49.67       57.42     11.58 o
   6   3   9       47.38       46.24      6.86 o
   7   3   9      386.59      392.40     12.19 o
   8   3   9       13.33       28.19      6.92 o
   1   4   9       95.91      121.13     10.64 o
   2   4   9       36.80       50.60     18.33 o
   3   4   9      146.13      149.75     13.67 o
   4   4   9       63.79       70.16     19.72 o
   5   4   9       48.35       50.39      4.08 o
   6   4   9       14.88       20.30      9.19 o
   7   4   9      165.49      203.86     32.55 o
   1   5   9      459.23      476.57     17.30 o
   2   5   9       57.71       57.77      3.55 o
   3   5   9       64.23       61.80      9.50 o
   4   5   9       55.28       49.26      3.72 o
   5   5   9      149.75      159.85     34.75 o
   1   6   9        9.44       23.94     13.86 o
   2   6   9      101.98      107.52      5.40 o
   0   0  10       30.30       27.11     12.28 o
   2   0  10       38.36       59.05     11.61 o
   0   1  10      352.64      414.68     29.77 o
   1   1  10        9.23       57.02      9.13 o
   2   1  10       16.83        6.51     10.00 o
 
